# Supplementary material for: 4-(4-Fluoro­phen­yl)-6-methyl­amino-5-nitro-2-phenyl-4H-pyran-3-carbo­nitrile
Source: Acta Crystallogr Sect E Struct Rep Online. 2013 Apr 10;69(Pt 5):o687–8. doi: 10.1107/S1600536813009008 (PMC3647880; doi:10.1107/S1600536813009008)
Supplement: Supplementary file 1 [file e-69-0o687-sup1.cif]

##############################################################################
#                                                                            #
# This CIF contains the data in a paper accepted for publication in          #
# Acta Crystallographica Section E. It conforms to the requirements of       #
# Notes for Authors for Acta Crystallographica Section E, and has been       #
# peer reviewed under the auspices of the IUCr Commission on Journals.       #
#                                                                            #
# Full details of the Crystallographic Information File format               #
# are given in the paper "The Crystallographic Information File (CIF):       #
# a New Standard Archive File for Crystallography" by S. R. Hall, F. H.      #
# Allen and I. D. Brown [Acta Cryst. (1991), A47, 655-685].                  #
#                                                                            #
# The current version of the core CIF dictionary is obtainable from          #
# ftp://ftp.iucr.org/pub/cif_core.dic.                                       #
#                                                                            #
# Software is freely available for graphical display of the structure(s)     #
# in this CIF. For information consult the CIF software page                 #
# http://www.iucr.org/resources/cif/software.                                #
#                                                                            #
# This file may be used for bona fide research purposes within the           #
# scientific community so long as proper attribution is given to the journal # 
# article from which it was obtained.                                        #
#                                                                            #
##############################################################################
data_global
_audit_creation_method     'WinGX routine CIF_UPDATE'
_audit_conform_dict_name     cif_core.dic
_audit_conform_dict_version     2.3
_journal_date_recd_electronic     2013-02-28
_journal_date_accepted     2013-04-02
_journal_name_full     'Acta Crystallographica, Section E'
_journal_year     2013
_journal_volume     69
_journal_issue      5
_journal_page_first     o687
_journal_page_last     o688
_journal_paper_category     QO
_journal_paper_doi     10.1107/S1600536813009008
_journal_coeditor_code     BH2475
_publ_contact_author_name     'Dr P.L. Nilantha Lakshman'
_publ_contact_author_address
;
Department of Food science and Technology
University of Ruhuna
Mapalana
Kamburupitiya 81100
Sri Lanka
;
_publ_contact_author_email     plakshmannilantha@ymail.com
_publ_contact_author_fax     +94-41-2292384
_publ_contact_author_phone     +94-41-2292200
_publ_section_title
;\
4-(4-Fluorophenyl)-6-methylamino-5-nitro-2-phenyl-4<i>H</i>-pyran-3-\
carbonitrile
;
loop_
    _publ_author_name
    _publ_author_footnote
    _publ_author_address
    "Vishnupriya, R." .
;
Department of Physics
The Madura College
Madurai 625 011
India
;
    "Suresh, J." .
;
Department of Physics
The Madura College
Madurai 625 011
India
;
    "Sivakumar, S." .
;
Department of Organic Chemistry
School of Chemistry
Madurai Kamaraj University
Madurai 625 021
India
;
    "Kumar, R. Ranjith" .
;
Department of Organic Chemistry
School of Chemistry
Madurai Kamaraj University
Madurai 625 021
India
;
    "Lakshman, P. L. Nilantha" .
;
Department of Food Science and Technology
University of Ruhuna
Mapalana
Kamburupitiya 81100
Sri Lanka
;
data_I
_audit_creation_method     SHELXL97
_chemical_name_systematic
;\
4-(4-Fluorophenyl)-6-methylamino-5-nitro-2-phenyl-4<i>H</i>-pyran-\
3-carbonitrile
;
_chemical_name_common     ?
_chemical_formula_moiety     'C19 H14 F N3 O3'
_chemical_formula_sum     'C19 H14 F N3 O3'
_chemical_formula_iupac     'C19 H14 F N3 O3'
_chemical_formula_weight     351.33
_chemical_melting_point     483
_symmetry_cell_setting     triclinic
_symmetry_space_group_name_H-M     'P -1'
_symmetry_space_group_name_Hall     '-P 1'
loop_
    _symmetry_equiv_pos_as_xyz
    'x, y, z'
    '-x, -y, -z'
_cell_length_a     9.3898(3)
_cell_length_b     9.9752(3)
_cell_length_c     11.1324(3)
_cell_angle_alpha     98.7650(10)
_cell_angle_beta     113.9910(10)
_cell_angle_gamma     109.5200(10)
_cell_volume     846.09(4)
_cell_formula_units_Z     2
_cell_measurement_reflns_used     2000
_cell_measurement_theta_min     2
_cell_measurement_theta_max     27
_cell_measurement_temperature     293(2)
_exptl_crystal_description     block
_exptl_crystal_colour     colourless
_exptl_crystal_size_max     0.23
_exptl_crystal_size_mid     0.20
_exptl_crystal_size_min     0.19
_exptl_crystal_density_diffrn     1.379
_exptl_crystal_density_meas     ?
_exptl_crystal_density_method     'not measured'
_exptl_crystal_F_000     364
_exptl_absorpt_coefficient_mu     0.103
_exptl_absorpt_correction_type     multi-scan
_exptl_absorpt_process_details     '(SADABS; Sheldrick, 1996)'
_exptl_absorpt_correction_T_min     0.967
_exptl_absorpt_correction_T_max     0.974
_exptl_special_details     ?
_diffrn_ambient_temperature     293(2)
_diffrn_radiation_type     MoK\a
_diffrn_radiation_wavelength     0.71073
_diffrn_radiation_source     'fine-focus sealed tube'
_diffrn_radiation_monochromator     graphite
_diffrn_measurement_device_type     'Bruker Kappa APEXII'
_diffrn_measurement_method     '\w and \f scans'
_diffrn_detector_area_resol_mean     0
_diffrn_reflns_number     16948
_diffrn_reflns_av_R_equivalents     0.0258
_diffrn_reflns_av_sigmaI/netI     0.0186
_diffrn_reflns_theta_min     2.12
_diffrn_reflns_theta_max     27.00
_diffrn_reflns_theta_full     27.00
_diffrn_measured_fraction_theta_max     0.996
_diffrn_measured_fraction_theta_full     0.996
_diffrn_reflns_limit_h_min     -11
_diffrn_reflns_limit_h_max     11
_diffrn_reflns_limit_k_min     -11
_diffrn_reflns_limit_k_max     12
_diffrn_reflns_limit_l_min     -14
_diffrn_reflns_limit_l_max     14
_diffrn_standards_number     0
_diffrn_standards_interval_count     0
_diffrn_standards_interval_time     0
_diffrn_standards_decay_%     0
_refine_special_details     ?
_reflns_number_total     3680
_reflns_number_gt     2993
_reflns_threshold_expression     I>2\s(I)
_refine_ls_structure_factor_coef     Fsqd
_refine_ls_matrix_type     full
_refine_ls_R_factor_all     0.0505
_refine_ls_R_factor_gt     0.0404
_refine_ls_wR_factor_gt     0.1102
_refine_ls_wR_factor_ref     0.1179
_refine_ls_goodness_of_fit_ref     1.057
_refine_ls_restrained_S_all     1.057
_refine_ls_number_reflns     3680
_refine_ls_number_parameters     236
_refine_ls_number_restraints     0
_refine_ls_number_constraints     0
_refine_ls_hydrogen_treatment     constr
_refine_ls_weighting_scheme     calc
_refine_ls_weighting_details
         'calc w=1/[\s^2^(Fo^2^)+(0.0540P)^2^+0.2234P] where P=(Fo^2^+2Fc^2^)/3'
_atom_sites_solution_hydrogens     geom
_atom_sites_solution_primary     direct
_atom_sites_solution_secondary     difmap
_refine_ls_shift/su_max     0.000
_refine_ls_shift/su_mean     0.000
_refine_diff_density_max     0.244
_refine_diff_density_min     -0.216
_refine_ls_extinction_method     'SHELXL97 (Sheldrick, 2008)'
_refine_ls_extinction_coef     0.047(4)
_refine_ls_extinction_expression
                                  'Fc^*^=kFc[1+0.001xFc^2^\l^3^/sin(2\q)]^-1/4^'
loop_
    _atom_type_symbol
    _atom_type_description
    _atom_type_scat_dispersion_real
    _atom_type_scat_dispersion_imag
    _atom_type_scat_source
    'C' 'C' 0.0033 0.0016
                         'International Tables Vol C Tables 4.2.6.8 and 6.1.1.4'
    'H' 'H' 0.0000 0.0000
                         'International Tables Vol C Tables 4.2.6.8 and 6.1.1.4'
    'N' 'N' 0.0061 0.0033
                         'International Tables Vol C Tables 4.2.6.8 and 6.1.1.4'
    'O' 'O' 0.0106 0.0060
                         'International Tables Vol C Tables 4.2.6.8 and 6.1.1.4'
    'F' 'F' 0.0171 0.0103
                         'International Tables Vol C Tables 4.2.6.8 and 6.1.1.4'
_computing_data_collection     'APEX2 (Bruker, 2004)'
_computing_cell_refinement     'SAINT (Bruker, 2004)'
_computing_data_reduction     'SAINT (Bruker, 2004)'
_computing_structure_solution     'SHELXS97 (Sheldrick, 2008)'
_computing_structure_refinement     'SHELXL97 (Sheldrick, 2008)'
_computing_molecular_graphics     'PLATON (Spek, 2009)'
_computing_publication_material     'SHELXL97 (Sheldrick, 2008)'
loop_
    _atom_site_type_symbol
    _atom_site_label
    _atom_site_fract_x
    _atom_site_fract_y
    _atom_site_fract_z
    _atom_site_U_iso_or_equiv
    _atom_site_adp_type
    _atom_site_calc_flag
    _atom_site_refinement_flags
    _atom_site_occupancy
    _atom_site_symmetry_multiplicity
    _atom_site_disorder_assembly
    _atom_site_disorder_group
    C C1 0.90505(16) 0.73779(15) 0.01317(13) 0.0338(3) Uani d . 1 1 . .
    C C2 0.99879(16) 0.69360(14) 0.11020(13) 0.0332(3) Uani d . 1 1 . .
    C C3 0.96024(16) 0.65343(14) 0.22245(13) 0.0331(3) Uani d . 1 1 . .
    H H3 0.9429 0.5490 0.2121 0.040 Uiso calc R 1 1 . .
    C C4 0.79214(17) 0.65768(15) 0.19639(13) 0.0350(3) Uani d . 1 1 . .
    C C5 0.70197(17) 0.70668(15) 0.09468(13) 0.0345(3) Uani d . 1 1 . .
    C C6 0.4686(2) 0.7677(2) -0.04503(17) 0.0510(4) Uani d . 1 1 . .
    H H6A 0.3650 0.7650 -0.0459 0.076 Uiso calc R 1 1 . .
    H H6B 0.4388 0.7028 -0.1331 0.076 Uiso calc R 1 1 . .
    H H6C 0.5440 0.8691 -0.0293 0.076 Uiso calc R 1 1 . .
    C C11 0.92473(17) 0.76501(15) -0.10669(14) 0.0359(3) Uani d . 1 1 . .
    C C12 1.0837(2) 0.85749(18) -0.08937(16) 0.0461(4) Uani d . 1 1 . .
    H H12 1.1788 0.9101 -0.0002 0.055 Uiso calc R 1 1 . .
    C C13 1.1012(2) 0.8717(2) -0.20466(17) 0.0538(4) Uani d . 1 1 . .
    H H13 1.2085 0.9336 -0.1929 0.065 Uiso calc R 1 1 . .
    C C14 0.9618(2) 0.79536(19) -0.33610(17) 0.0535(4) Uani d . 1 1 . .
    H H14 0.9749 0.8041 -0.4134 0.064 Uiso calc R 1 1 . .
    C C15 0.8026(2) 0.7059(2) -0.35402(16) 0.0561(4) Uani d . 1 1 . .
    H H15 0.7076 0.6555 -0.4434 0.067 Uiso calc R 1 1 . .
    C C16 0.7828(2) 0.69049(19) -0.23976(15) 0.0479(4) Uani d . 1 1 . .
    H H16 0.6746 0.6303 -0.2521 0.057 Uiso calc R 1 1 . .
    C C21 1.13736(18) 0.66852(16) 0.10462(14) 0.0384(3) Uani d . 1 1 . .
    C C31 1.11327(17) 0.75233(15) 0.36706(13) 0.0352(3) Uani d . 1 1 . .
    C C32 1.1702(2) 0.90599(18) 0.41307(17) 0.0535(4) Uani d . 1 1 . .
    H H32 1.1129 0.9507 0.3556 0.064 Uiso calc R 1 1 . .
    C C33 1.3112(3) 0.9951(2) 0.54360(19) 0.0682(5) Uani d . 1 1 . .
    H H33 1.3490 1.0989 0.5750 0.082 Uiso calc R 1 1 . .
    C C34 1.3930(2) 0.9269(2) 0.62448(17) 0.0636(5) Uani d . 1 1 . .
    C C35 1.3422(2) 0.7764(2) 0.58302(18) 0.0657(5) Uani d . 1 1 . .
    H H35 1.4015 0.7332 0.6409 0.079 Uiso calc R 1 1 . .
    C C36 1.2002(2) 0.68821(19) 0.45290(16) 0.0515(4) Uani d . 1 1 . .
    H H36 1.1630 0.5843 0.4230 0.062 Uiso calc R 1 1 . .
    N N1 0.72180(15) 0.59726(14) 0.27462(12) 0.0421(3) Uani d . 1 1 . .
    N N2 0.55637(15) 0.71659(15) 0.06560(12) 0.0433(3) Uani d . 1 1 . .
    H H2 0.5096 0.6909 0.1159 0.052 Uiso calc R 1 1 . .
    N N3 1.24589(17) 0.64228(17) 0.10373(16) 0.0549(4) Uani d . 1 1 . .
    O O1 0.76236(12) 0.75260(11) 0.00900(10) 0.0393(2) Uani d . 1 1 . .
    O O2 0.58447(15) 0.60002(16) 0.26385(13) 0.0625(3) Uani d . 1 1 . .
    O O3 0.79677(15) 0.53945(13) 0.35412(11) 0.0523(3) Uani d . 1 1 . .
    F F 1.53011(18) 1.01296(16) 0.75406(12) 0.1082(5) Uani d . 1 1 . .
loop_
    _atom_site_aniso_label
    _atom_site_aniso_U_11
    _atom_site_aniso_U_22
    _atom_site_aniso_U_33
    _atom_site_aniso_U_12
    _atom_site_aniso_U_13
    _atom_site_aniso_U_23
    C1 0.0310(6) 0.0395(7) 0.0353(7) 0.0147(5) 0.0211(6) 0.0115(5)
    C2 0.0314(6) 0.0383(7) 0.0328(6) 0.0150(5) 0.0190(5) 0.0104(5)
    C3 0.0350(7) 0.0355(6) 0.0338(6) 0.0166(5) 0.0197(6) 0.0137(5)
    C4 0.0338(7) 0.0421(7) 0.0334(6) 0.0147(6) 0.0212(6) 0.0140(5)
    C5 0.0318(7) 0.0405(7) 0.0341(6) 0.0142(6) 0.0205(5) 0.0112(5)
    C6 0.0396(8) 0.0696(10) 0.0509(9) 0.0300(8) 0.0219(7) 0.0255(8)
    C11 0.0388(7) 0.0423(7) 0.0354(7) 0.0199(6) 0.0231(6) 0.0163(6)
    C12 0.0416(8) 0.0537(9) 0.0415(8) 0.0146(7) 0.0239(7) 0.0173(7)
    C13 0.0538(9) 0.0618(10) 0.0579(10) 0.0201(8) 0.0396(8) 0.0275(8)
    C14 0.0731(11) 0.0616(10) 0.0465(9) 0.0319(9) 0.0425(9) 0.0265(8)
    C15 0.0614(10) 0.0669(11) 0.0342(8) 0.0229(8) 0.0225(7) 0.0167(7)
    C16 0.0410(8) 0.0590(9) 0.0407(8) 0.0158(7) 0.0218(7) 0.0186(7)
    C21 0.0354(7) 0.0435(7) 0.0385(7) 0.0164(6) 0.0208(6) 0.0139(6)
    C31 0.0355(7) 0.0410(7) 0.0337(7) 0.0170(6) 0.0201(6) 0.0148(5)
    C32 0.0596(10) 0.0441(8) 0.0478(9) 0.0218(7) 0.0186(8) 0.0168(7)
    C33 0.0755(13) 0.0427(9) 0.0531(10) 0.0088(9) 0.0198(9) 0.0062(8)
    C34 0.0530(10) 0.0673(11) 0.0362(8) 0.0059(9) 0.0102(7) 0.0117(8)
    C35 0.0593(11) 0.0757(12) 0.0454(9) 0.0271(9) 0.0106(8) 0.0284(9)
    C36 0.0544(9) 0.0491(9) 0.0445(8) 0.0236(7) 0.0164(7) 0.0198(7)
    N1 0.0393(7) 0.0504(7) 0.0388(6) 0.0150(5) 0.0241(5) 0.0170(5)
    N2 0.0362(6) 0.0633(8) 0.0435(7) 0.0258(6) 0.0260(5) 0.0237(6)
    N3 0.0446(8) 0.0647(9) 0.0710(9) 0.0295(7) 0.0370(7) 0.0240(7)
    O1 0.0381(5) 0.0574(6) 0.0411(5) 0.0273(5) 0.0273(4) 0.0259(5)
    O2 0.0495(7) 0.0981(9) 0.0680(8) 0.0353(7) 0.0449(6) 0.0453(7)
    O3 0.0570(7) 0.0622(7) 0.0492(6) 0.0258(6) 0.0314(5) 0.0328(5)
    F 0.0874(9) 0.0959(10) 0.0492(7) -0.0025(7) -0.0066(6) 0.0070(6)
_geom_special_details     ?
loop_
    _geom_bond_atom_site_label_1
    _geom_bond_atom_site_label_2
    _geom_bond_site_symmetry_2
    _geom_bond_distance
    _geom_bond_publ_flag
    C1 C2 . 1.3293(18) ?
    C1 O1 . 1.3795(15) ?
    C1 C11 . 1.4717(17) ?
    C2 C21 . 1.4276(18) ?
    C2 C3 . 1.5089(17) ?
    C3 C4 . 1.5012(18) ?
    C3 C31 . 1.5222(18) ?
    C3 H3 . 0.9800 ?
    C4 C5 . 1.3796(19) ?
    C4 N1 . 1.3855(17) ?
    C5 N2 . 1.3130(17) ?
    C5 O1 . 1.3566(15) ?
    C6 N2 . 1.4498(19) ?
    C6 H6A . 0.9600 ?
    C6 H6B . 0.9600 ?
    C6 H6C . 0.9600 ?
    C11 C12 . 1.382(2) ?
    C11 C16 . 1.386(2) ?
    C12 C13 . 1.380(2) ?
    C12 H12 . 0.9300 ?
    C13 C14 . 1.368(2) ?
    C13 H13 . 0.9300 ?
    C14 C15 . 1.372(2) ?
    C14 H14 . 0.9300 ?
    C15 C16 . 1.382(2) ?
    C15 H15 . 0.9300 ?
    C16 H16 . 0.9300 ?
    C21 N3 . 1.1369(18) ?
    C31 C32 . 1.374(2) ?
    C31 C36 . 1.374(2) ?
    C32 C33 . 1.382(2) ?
    C32 H32 . 0.9300 ?
    C33 C34 . 1.354(3) ?
    C33 H33 . 0.9300 ?
    C34 C35 . 1.351(3) ?
    C34 F . 1.3599(19) ?
    C35 C36 . 1.381(2) ?
    C35 H35 . 0.9300 ?
    C36 H36 . 0.9300 ?
    N1 O3 . 1.2375(16) ?
    N1 O2 . 1.2558(16) ?
    N2 H2 . 0.8600 ?
loop_
    _geom_angle_atom_site_label_1
    _geom_angle_atom_site_label_2
    _geom_angle_atom_site_label_3
    _geom_angle_site_symmetry_1
    _geom_angle_site_symmetry_3
    _geom_angle
    _geom_angle_publ_flag
    C2 C1 O1 . . 121.49(11) ?
    C2 C1 C11 . . 127.43(12) ?
    O1 C1 C11 . . 110.91(11) ?
    C1 C2 C21 . . 119.74(12) ?
    C1 C2 C3 . . 124.43(11) ?
    C21 C2 C3 . . 115.60(11) ?
    C4 C3 C2 . . 108.51(10) ?
    C4 C3 C31 . . 114.77(10) ?
    C2 C3 C31 . . 111.06(10) ?
    C4 C3 H3 . . 107.4 ?
    C2 C3 H3 . . 107.4 ?
    C31 C3 H3 . . 107.4 ?
    C5 C4 N1 . . 120.05(12) ?
    C5 C4 C3 . . 123.99(11) ?
    N1 C4 C3 . . 115.78(11) ?
    N2 C5 O1 . . 111.37(11) ?
    N2 C5 C4 . . 128.35(12) ?
    O1 C5 C4 . . 120.27(11) ?
    N2 C6 H6A . . 109.5 ?
    N2 C6 H6B . . 109.5 ?
    H6A C6 H6B . . 109.5 ?
    N2 C6 H6C . . 109.5 ?
    H6A C6 H6C . . 109.5 ?
    H6B C6 H6C . . 109.5 ?
    C12 C11 C16 . . 119.61(13) ?
    C12 C11 C1 . . 121.15(12) ?
    C16 C11 C1 . . 119.16(12) ?
    C13 C12 C11 . . 119.86(14) ?
    C13 C12 H12 . . 120.1 ?
    C11 C12 H12 . . 120.1 ?
    C14 C13 C12 . . 120.41(15) ?
    C14 C13 H13 . . 119.8 ?
    C12 C13 H13 . . 119.8 ?
    C13 C14 C15 . . 120.07(14) ?
    C13 C14 H14 . . 120.0 ?
    C15 C14 H14 . . 120.0 ?
    C14 C15 C16 . . 120.27(15) ?
    C14 C15 H15 . . 119.9 ?
    C16 C15 H15 . . 119.9 ?
    C15 C16 C11 . . 119.75(14) ?
    C15 C16 H16 . . 120.1 ?
    C11 C16 H16 . . 120.1 ?
    N3 C21 C2 . . 175.98(15) ?
    C32 C31 C36 . . 118.79(14) ?
    C32 C31 C3 . . 121.42(12) ?
    C36 C31 C3 . . 119.77(12) ?
    C31 C32 C33 . . 120.93(15) ?
    C31 C32 H32 . . 119.5 ?
    C33 C32 H32 . . 119.5 ?
    C34 C33 C32 . . 118.19(16) ?
    C34 C33 H33 . . 120.9 ?
    C32 C33 H33 . . 120.9 ?
    C35 C34 C33 . . 122.83(16) ?
    C35 C34 F . . 118.40(17) ?
    C33 C34 F . . 118.76(18) ?
    C34 C35 C36 . . 118.57(16) ?
    C34 C35 H35 . . 120.7 ?
    C36 C35 H35 . . 120.7 ?
    C31 C36 C35 . . 120.69(15) ?
    C31 C36 H36 . . 119.7 ?
    C35 C36 H36 . . 119.7 ?
    O3 N1 O2 . . 121.01(11) ?
    O3 N1 C4 . . 118.35(12) ?
    O2 N1 C4 . . 120.64(12) ?
    C5 N2 C6 . . 124.79(12) ?
    C5 N2 H2 . . 117.6 ?
    C6 N2 H2 . . 117.6 ?
    C5 O1 C1 . . 120.68(10) ?
loop_
    _geom_torsion_atom_site_label_1
    _geom_torsion_atom_site_label_2
    _geom_torsion_atom_site_label_3
    _geom_torsion_atom_site_label_4
    _geom_torsion_site_symmetry_1
    _geom_torsion_site_symmetry_2
    _geom_torsion_site_symmetry_3
    _geom_torsion_site_symmetry_4
    _geom_torsion
    _geom_torsion_publ_flag
    O1 C1 C2 C21 . . . . 175.21(12) ?
    C11 C1 C2 C21 . . . . 0.5(2) ?
    O1 C1 C2 C3 . . . . 0.9(2) ?
    C11 C1 C2 C3 . . . . -173.81(12) ?
    C1 C2 C3 C4 . . . . 5.36(18) ?
    C21 C2 C3 C4 . . . . -169.14(11) ?
    C1 C2 C3 C31 . . . . -121.67(14) ?
    C21 C2 C3 C31 . . . . 63.83(14) ?
    C2 C3 C4 C5 . . . . -6.35(18) ?
    C31 C3 C4 C5 . . . . 118.52(14) ?
    C2 C3 C4 N1 . . . . 168.72(11) ?
    C31 C3 C4 N1 . . . . -66.41(15) ?
    N1 C4 C5 N2 . . . . 6.2(2) ?
    C3 C4 C5 N2 . . . . -178.88(13) ?
    N1 C4 C5 O1 . . . . -173.76(12) ?
    C3 C4 C5 O1 . . . . 1.1(2) ?
    C2 C1 C11 C12 . . . . -51.4(2) ?
    O1 C1 C11 C12 . . . . 133.39(14) ?
    C2 C1 C11 C16 . . . . 125.37(16) ?
    O1 C1 C11 C16 . . . . -49.82(17) ?
    C16 C11 C12 C13 . . . . -1.8(2) ?
    C1 C11 C12 C13 . . . . 174.97(14) ?
    C11 C12 C13 C14 . . . . 0.3(3) ?
    C12 C13 C14 C15 . . . . 1.1(3) ?
    C13 C14 C15 C16 . . . . -1.1(3) ?
    C14 C15 C16 C11 . . . . -0.4(3) ?
    C12 C11 C16 C15 . . . . 1.8(2) ?
    C1 C11 C16 C15 . . . . -175.02(14) ?
    C1 C2 C21 N3 . . . . -149(2) ?
    C3 C2 C21 N3 . . . . 25(2) ?
    C4 C3 C31 C32 . . . . -60.76(17) ?
    C2 C3 C31 C32 . . . . 62.76(17) ?
    C4 C3 C31 C36 . . . . 120.98(14) ?
    C2 C3 C31 C36 . . . . -115.50(14) ?
    C36 C31 C32 C33 . . . . -0.5(3) ?
    C3 C31 C32 C33 . . . . -178.80(15) ?
    C31 C32 C33 C34 . . . . 0.6(3) ?
    C32 C33 C34 C35 . . . . -0.2(3) ?
    C32 C33 C34 F . . . . -178.89(18) ?
    C33 C34 C35 C36 . . . . -0.4(3) ?
    F C34 C35 C36 . . . . 178.36(17) ?
    C32 C31 C36 C35 . . . . 0.0(2) ?
    C3 C31 C36 C35 . . . . 178.28(15) ?
    C34 C35 C36 C31 . . . . 0.5(3) ?
    C5 C4 N1 O3 . . . . 172.24(12) ?
    C3 C4 N1 O3 . . . . -3.05(18) ?
    C5 C4 N1 O2 . . . . -7.1(2) ?
    C3 C4 N1 O2 . . . . 177.62(12) ?
    O1 C5 N2 C6 . . . . 0.9(2) ?
    C4 C5 N2 C6 . . . . -179.11(14) ?
    N2 C5 O1 C1 . . . . -173.84(11) ?
    C4 C5 O1 C1 . . . . 6.16(19) ?
    C2 C1 O1 C5 . . . . -7.26(19) ?
    C11 C1 O1 C5 . . . . 168.27(11) ?
loop_
    _geom_hbond_atom_site_label_D
    _geom_hbond_atom_site_label_H
    _geom_hbond_atom_site_label_A
    _geom_hbond_site_symmetry_A
    _geom_hbond_distance_DH
    _geom_hbond_distance_HA
    _geom_hbond_distance_DA
    _geom_hbond_angle_DHA
    _geom_hbond_publ_flag
    N2 H2 O2 . 0.86 1.99 2.6089(16) 127.7 yes
    N2 H2 N3 1_455 0.86 2.30 2.9811(17) 136.2 yes
    C6 H6A N3 1_455 0.96 2.60 3.222(2) 122.9 yes
