# Supplementary material for: 4-(4-Fluoro­phen­yl)-6-methyl­amino-5-nitro-2-phenyl-4H-pyran-3-carbo­nitrile
Source: Acta Crystallogr Sect E Struct Rep Online. 2013 Apr 10;69(Pt 5):o687–8. doi: 10.1107/S1600536813009008 (PMC3647880; doi:10.1107/S1600536813009008)
Supplement: Supplementary file 2 [file e-69-0o687-Isup2.hkl]

#
# h,k,l, Fc-squared, Fo-squared, sigma(Fo-squared) and status flag
#
data_I
_shelx_title ' VISHNUPRIYA4FBAN in P-1'
_shelx_refln_list_code          4
_shelx_F_calc_maximum      127.19
_exptl_crystal_F_000       364.00
_reflns_d_resolution_high  0.7828
 
loop_
 _symmetry_equiv_pos_as_xyz
 'x, y, z'
 '-x, -y, -z'
 
_cell_length_a     9.3898
_cell_length_b     9.9752
_cell_length_c    11.1324
_cell_angle_alpha  98.765
_cell_angle_beta  113.991
_cell_angle_gamma 109.520
 
_shelx_F_squared_multiplier     1.000
 
loop_
 _refln_index_h
 _refln_index_k
 _refln_index_l
 _refln_F_squared_calc
 _refln_F_squared_meas
 _refln_F_squared_sigma
 _refln_observed_status
   1   0   0      799.97      755.15     11.09 o
   2   0   0      282.57      272.44      2.31 o
   3   0   0      659.83      658.13      5.69 o
   4   0   0      263.99      269.66      2.74 o
   5   0   0       17.83       17.97      0.44 o
   6   0   0      113.33      106.22      1.97 o
   7   0   0       13.13       10.89      0.61 o
   8   0   0        6.63        5.14      1.12 o
   9   0   0       29.68       31.64      2.45 o
 -10   1   0        1.34        0.74      1.01 o
  -9   1   0       44.54       43.03      2.72 o
  -8   1   0        6.32        5.64      0.62 o
  -7   1   0        0.59        0.32      0.25 o
  -6   1   0      223.39      213.63      2.32 o
  -5   1   0      110.39      125.38      1.36 o
  -4   1   0      204.68      217.09      2.23 o
  -3   1   0      196.11      182.89      1.60 o
  -2   1   0     1065.74     1078.00      8.75 o
  -1   1   0       75.53       69.48      1.45 o
   0   1   0      212.89      148.19      7.73 o
   1   1   0     1505.01     1504.54     14.02 o
   2   1   0     1308.74     1309.19     11.08 o
   3   1   0      175.55      169.87      1.69 o
   4   1   0      213.84      209.10      2.20 o
   5   1   0     1144.46     1129.08     11.35 o
   6   1   0       23.75       22.02      0.65 o
   7   1   0       25.35       21.30      1.23 o
   8   1   0        0.63       -0.57      0.71 o
   9   1   0       10.24       12.42      1.69 o
 -10   2   0        0.19        0.13      0.80 o
  -9   2   0        1.02        2.39      0.63 o
  -8   2   0        0.74        1.43      0.38 o
  -7   2   0        2.63        3.40      0.28 o
  -6   2   0       28.16       26.75      0.49 o
  -5   2   0       22.68       29.07      0.46 o
  -4   2   0        6.84        5.53      0.20 o
  -3   2   0      330.42      361.15      3.13 o
  -2   2   0       10.80       10.65      0.20 o
  -1   2   0    10129.87    10008.82    168.16 o
   0   2   0     6313.05     6635.31    105.27 o
   1   2   0       75.39       57.17      0.63 o
   2   2   0       19.49       18.65      0.47 o
   3   2   0      108.63      128.43      1.41 o
   4   2   0       37.01       41.21      0.65 o
   5   2   0       59.57       72.93      1.09 o
   6   2   0       47.89       42.63      0.93 o
   7   2   0       17.45       18.85      1.15 o
   8   2   0        0.72        1.69      0.98 o
 -10   3   0        3.44        3.10      1.12 o
  -9   3   0       24.83       23.90      0.89 o
  -8   3   0       15.16       15.32      0.57 o
  -7   3   0      127.15      116.00      1.49 o
  -6   3   0        2.60        1.25      0.14 o
  -5   3   0        0.26        0.56      0.12 o
  -4   3   0      348.10      360.74      3.16 o
  -3   3   0      104.99       92.92      0.98 o
  -2   3   0     2661.66     2670.88     31.04 o
  -1   3   0     1285.17     1274.84     18.53 o
   0   3   0     3460.02     3560.80     35.54 o
   1   3   0        0.23        3.33      0.12 o
   2   3   0       58.43       45.17      0.63 o
   3   3   0        2.70        1.42      0.24 o
   4   3   0      203.42      184.93      2.03 o
   5   3   0      100.45      100.46      1.57 o
   6   3   0       27.33       24.52      1.23 o
   7   3   0        1.25        0.05      0.56 o
   8   3   0        2.66        4.78      1.25 o
 -10   4   0        1.80        1.06      0.69 o
  -9   4   0       29.80       27.13      0.95 o
  -8   4   0       67.20       65.74      1.15 o
  -7   4   0        1.23        2.20      0.19 o
  -6   4   0        0.69        0.92      0.14 o
  -5   4   0       48.65       47.45      0.69 o
  -4   4   0      261.87      249.24      2.62 o
  -3   4   0       63.03       57.86      0.83 o
  -2   4   0        4.05        4.60      0.20 o
  -1   4   0      537.79      523.22      6.16 o
   0   4   0      374.07      390.89      4.23 o
   1   4   0        7.65        4.07      0.22 o
   2   4   0       92.71       79.26      0.98 o
   3   4   0        1.70        1.88      0.17 o
   4   4   0        0.77        0.73      0.20 o
   5   4   0       57.71       61.86      1.35 o
   6   4   0        2.08        2.09      0.39 o
   7   4   0       15.47       15.47      1.72 o
 -10   5   0       27.04       27.19      1.28 o
  -9   5   0       63.68       68.52      1.69 o
  -8   5   0        5.11        5.32      0.44 o
  -7   5   0       96.41       88.23      1.24 o
  -6   5   0       40.80       42.41      0.69 o
  -5   5   0        7.56        8.83      0.27 o
  -4   5   0       18.96       17.62      0.32 o
  -3   5   0      141.16      133.55      2.07 o
  -2   5   0     1022.97     1002.40     12.77 o
  -1   5   0        7.58        9.47      0.27 o
   0   5   0       95.97      109.95      1.41 o
   1   5   0      617.39      629.73      8.06 o
   2   5   0       28.51       23.82      0.62 o
   3   5   0       97.93       92.41      1.27 o
   4   5   0        0.16       -0.04      0.22 o
   5   5   0       84.44       86.09      1.73 o
   6   5   0        0.06       -0.30      0.53 o
   7   5   0        9.97       11.53      1.64 o
 -10   6   0        0.43        0.45      0.54 o
  -9   6   0        0.47        1.12      0.36 o
  -8   6   0       21.67       21.81      0.66 o
  -7   6   0       22.68       23.43      0.60 o
  -6   6   0      229.27      240.11      2.49 o
  -5   6   0       29.25       32.51      0.52 o
  -4   6   0      525.94      505.12      6.60 o
  -3   6   0      171.43      173.62      2.66 o
  -2   6   0      115.12      119.49      1.68 o
  -1   6   0        7.96        7.36      0.20 o
   0   6   0        8.33        9.48      0.29 o
   1   6   0      102.85      106.42      1.57 o
   2   6   0       45.01       44.40      0.95 o
   3   6   0       22.59       22.30      0.80 o
   4   6   0        0.86        0.82      0.43 o
   5   6   0        7.05        8.80      1.02 o
   6   6   0        6.19        7.91      1.20 o
 -10   7   0       39.91       43.08      1.59 o
  -9   7   0       16.89       19.31      0.99 o
  -8   7   0       43.23       48.07      1.01 o
  -7   7   0      189.70      189.67      2.26 o
  -6   7   0       10.01       11.27      0.34 o
  -5   7   0      109.00      109.86      1.64 o
  -4   7   0       14.94       14.87      0.46 o
  -3   7   0        8.89        8.08      0.36 o
  -2   7   0       27.03       24.27      0.70 o
  -1   7   0       19.74       21.74      0.50 o
   0   7   0       14.23       16.84      0.54 o
   1   7   0        9.88        9.96      0.42 o
   2   7   0        8.66        8.73      0.48 o
   3   7   0        0.27        0.15      0.41 o
   4   7   0        7.89        6.59      0.82 o
   5   7   0        5.56        6.49      0.95 o
 -10   8   0        9.86       11.85      0.75 o
  -9   8   0        8.94        8.42      0.59 o
  -8   8   0       26.27       27.45      0.80 o
  -7   8   0       32.21       30.38      0.74 o
  -6   8   0      566.52      585.19      9.92 o
  -5   8   0      309.09      305.94      3.69 o
  -4   8   0       95.87       82.14      1.45 o
  -3   8   0        2.74        4.24      0.28 o
  -2   8   0       29.39       30.01      1.26 o
  -1   8   0       24.22       20.09      0.54 o
   0   8   0       15.24       15.24      0.54 o
   1   8   0       19.50       16.87      0.68 o
   2   8   0       25.80       25.64      1.23 o
   3   8   0        0.12        0.58      0.54 o
   4   8   0        0.37       -0.32      0.59 o
 -10   9   0        4.10        3.60      0.75 o
  -9   9   0        0.30        0.56      0.45 o
  -8   9   0        0.17        0.24      0.41 o
  -7   9   0       13.97       16.17      0.81 o
  -6   9   0      161.59      170.68      3.35 o
  -5   9   0        0.10       -0.08      0.29 o
  -4   9   0       13.49       12.91      0.56 o
  -3   9   0       18.37       18.64      0.69 o
  -2   9   0        6.79        8.65      0.52 o
  -1   9   0       19.57       20.27      0.74 o
   0   9   0       44.01       42.64      0.98 o
   1   9   0       16.46       17.92      0.97 o
   2   9   0        3.39        3.15      0.63 o
   3   9   0        2.05        2.10      0.66 o
  -9  10   0        3.76        3.80      0.97 o
  -8  10   0        0.52        0.68      0.47 o
  -7  10   0       32.47       35.77      1.20 o
  -6  10   0      152.10      153.90      3.10 o
  -5  10   0       28.90       22.47      0.81 o
  -4  10   0       12.33       13.21      0.66 o
  -3  10   0        1.04        1.31      0.32 o
  -2  10   0        5.69        4.71      0.48 o
  -1  10   0       40.93       37.79      2.14 o
   0  10   0        0.00       -0.35      0.48 o
   1  10   0        2.91        2.90      1.07 o
   2  10   0        0.62        0.62      1.06 o
  -8  11   0        0.64       -0.41      0.41 o
  -7  11   0        0.30       -0.23      0.37 o
  -6  11   0       15.22       19.38      0.82 o
  -5  11   0        0.16        0.19      0.27 o
  -4  11   0        0.37        0.47      0.30 o
  -3  11   0        0.08       -0.28      0.28 o
  -2  11   0        7.20        8.61      0.70 o
  -1  11   0        0.38        0.45      0.46 o
   0  11   0        1.05        0.48      0.83 o
  -7  12   0        1.36        1.69      0.48 o
  -6  12   0        0.44        0.71      0.32 o
  -5  12   0        1.50        1.65      0.41 o
  -4  12   0        3.43        3.62      0.71 o
  -3  12   0        1.19        1.19      0.44 o
  -2  12   0        0.06       -0.46      0.46 o
   1 -12   1        0.01       -0.08      0.80 o
   2 -12   1        1.36        0.76      0.51 o
   3 -12   1        0.09        0.55      0.44 o
   4 -12   1        0.14        0.61      0.42 o
   5 -12   1        9.32        9.30      0.72 o
   6 -12   1        0.70        0.18      0.46 o
   7 -12   1        3.96        4.60      0.65 o
  -1 -11   1        2.47        2.91      1.16 o
   0 -11   1        0.02       -0.44      0.70 o
   1 -11   1        2.02        0.73      0.50 o
   2 -11   1        5.30        5.07      0.60 o
   3 -11   1        3.51        3.88      0.46 o
   4 -11   1        2.00        3.27      0.43 o
   5 -11   1        0.20       -0.11      0.33 o
   6 -11   1        7.25        9.44      0.64 o
   7 -11   1        3.13        2.62      0.50 o
   8 -11   1        2.51        2.04      0.88 o
  -2 -10   1       16.23       13.73      1.01 o
  -1 -10   1        0.40       -0.40      0.40 o
   0 -10   1       17.07       12.65      0.93 o
   1 -10   1        4.57        3.33      0.47 o
   2 -10   1        1.39        1.61      0.39 o
   3 -10   1        1.56        1.33      0.40 o
   4 -10   1        6.66        5.53      0.47 o
   5 -10   1       13.08       12.00      0.93 o
   6 -10   1        3.07        2.83      0.47 o
   7 -10   1        3.42        3.93      0.54 o
   8 -10   1        0.13        1.00      0.59 o
   9 -10   1        0.04       -0.47      0.75 o
  -3  -9   1        0.11       -0.07      0.53 o
  -2  -9   1        0.08        0.53      0.55 o
  -1  -9   1        4.82        4.91      0.58 o
   0  -9   1       13.38       12.09      0.52 o
   1  -9   1        2.92        1.67      0.30 o
   2  -9   1       55.24       58.35      1.19 o
   3  -9   1        0.07        0.15      0.19 o
   4  -9   1        6.35        8.00      0.41 o
   5  -9   1       11.87       10.50      0.48 o
   6  -9   1       21.67       24.95      0.79 o
   7  -9   1        3.98        3.52      0.31 o
   8  -9   1        3.26        3.05      0.54 o
   9  -9   1        1.49        1.09      0.41 o
  10  -9   1        6.72        7.28      0.72 o
  -5  -8   1        5.88        6.11      0.96 o
  -4  -8   1        0.06        0.44      0.58 o
  -3  -8   1       31.45       35.23      1.25 o
  -2  -8   1       15.47       15.79      0.80 o
  -1  -8   1       32.03       30.39      0.77 o
   0  -8   1       39.73       41.15      0.82 o
   1  -8   1      172.42      176.94      2.86 o
   2  -8   1       50.97       47.17      0.83 o
   3  -8   1      202.18      206.68      2.56 o
   4  -8   1        1.34        1.40      0.19 o
   5  -8   1      155.49      162.65      2.14 o
   6  -8   1       91.61       94.89      1.43 o
   7  -8   1      145.91      151.76      2.37 o
   8  -8   1        1.64        1.10      0.43 o
   9  -8   1        8.22       10.27      0.87 o
  10  -8   1        0.02        0.31      0.50 o
  -5  -7   1        3.36        3.21      0.99 o
  -4  -7   1       43.53       41.58      2.51 o
  -3  -7   1       21.97       18.24      0.88 o
  -2  -7   1       49.79       47.21      1.02 o
  -1  -7   1        2.42        1.75      0.23 o
   0  -7   1        0.05        0.12      0.15 o
   1  -7   1       91.31      107.46      1.39 o
   2  -7   1       10.73       14.67      0.31 o
   3  -7   1       59.16       61.13      0.88 o
   4  -7   1        0.46        0.78      0.13 o
   5  -7   1        1.63        1.39      0.18 o
   6  -7   1      161.39      168.29      1.89 o
   7  -7   1       93.30       95.02      1.40 o
   8  -7   1        7.54        7.55      0.57 o
   9  -7   1        1.62        1.18      0.54 o
  10  -7   1        1.37        2.20      0.74 o
  -6  -6   1        0.06       -0.06      0.62 o
  -5  -6   1       34.86       36.95      1.17 o
  -4  -6   1       77.08       79.60      1.36 o
  -3  -6   1        0.30       -0.25      0.27 o
  -2  -6   1       81.97       78.93      1.26 o
  -1  -6   1       74.53       67.54      1.05 o
   0  -6   1        8.22        4.68      0.21 o
   1  -6   1        0.56        0.26      0.13 o
   2  -6   1      662.53      660.78     10.37 o
   3  -6   1      101.73      103.91      1.16 o
   4  -6   1       12.27       13.69      0.29 o
   5  -6   1       29.01       27.28      0.47 o
   6  -6   1      609.36      613.65      5.99 o
   7  -6   1       56.70       61.08      1.16 o
   8  -6   1        7.84        8.66      0.53 o
   9  -6   1       16.66       18.71      0.90 o
  10  -6   1        0.17        0.28      0.63 o
  -7  -5   1        1.90        2.43      1.11 o
  -6  -5   1        5.04        6.24      0.64 o
  -5  -5   1      104.31      104.10      1.98 o
  -4  -5   1        1.06        0.43      0.25 o
  -3  -5   1       13.71       17.37      0.43 o
  -2  -5   1      108.19      109.07      1.36 o
  -1  -5   1      465.59      509.94      6.01 o
   0  -5   1       79.24       72.69      1.12 o
   1  -5   1      915.63      945.65      9.45 o
   2  -5   1        6.87        5.40      0.20 o
   3  -5   1      127.70      134.95      1.40 o
   4  -5   1       82.91       87.73      1.01 o
   5  -5   1      256.35      275.89      2.99 o
   6  -5   1       10.14       10.20      0.36 o
   7  -5   1      503.35      498.81      4.93 o
   8  -5   1        1.25        1.70      0.26 o
   9  -5   1       35.87       35.01      1.41 o
  10  -5   1        1.38        1.38      0.80 o
  -8  -4   1        0.68        0.11      0.92 o
  -7  -4   1       18.21       20.18      1.34 o
  -6  -4   1       44.73       46.56      1.22 o
  -5  -4   1       36.45       36.68      1.03 o
  -4  -4   1       58.75       57.94      0.94 o
  -3  -4   1       13.93       14.85      0.37 o
  -2  -4   1        0.11        0.14      0.10 o
  -1  -4   1      565.56      583.76      5.91 o
   0  -4   1       23.12       37.66      0.53 o
   1  -4   1      424.66      431.14      4.43 o
   2  -4   1      554.18      521.60      4.71 o
   3  -4   1      998.84     1029.82      9.69 o
   4  -4   1       72.64       87.41      1.16 o
   5  -4   1       32.45       38.05      0.53 o
   6  -4   1      116.55      120.53      1.34 o
   7  -4   1       44.28       44.16      0.79 o
   8  -4   1        8.90        9.70      0.46 o
   9  -4   1        3.04        4.96      0.57 o
  10  -4   1        0.06       -0.13      0.83 o
  -8  -3   1       12.60       10.77      1.51 o
  -7  -3   1        3.28        3.02      0.75 o
  -6  -3   1        4.72        5.72      0.43 o
  -5  -3   1        7.24        7.37      0.33 o
  -4  -3   1       26.78       31.60      0.58 o
  -3  -3   1        1.61        0.32      0.20 o
  -2  -3   1      848.16      812.72      8.11 o
  -1  -3   1     2633.20     2805.77     30.11 o
   0  -3   1      324.43      315.34      3.03 o
   1  -3   1     1565.76     1550.72     13.22 o
   2  -3   1      141.16      141.40      1.36 o
   3  -3   1      213.93      212.67      1.91 o
   4  -3   1        3.47        4.90      0.16 o
   5  -3   1      111.35      124.44      1.34 o
   6  -3   1       64.00       63.92      0.81 o
   7  -3   1      379.41      379.45      4.40 o
   8  -3   1      382.44      381.97      5.38 o
   9  -3   1       49.25       48.91      2.10 o
  10  -3   1        2.59        2.85      1.12 o
  -9  -2   1        8.87        9.15      1.57 o
  -8  -2   1        3.65        2.50      1.00 o
  -7  -2   1       59.90       64.17      1.78 o
  -6  -2   1       59.76       64.09      1.09 o
  -5  -2   1      125.80      143.65      1.67 o
  -4  -2   1        0.71        0.62      0.14 o
  -3  -2   1      689.10      681.97      6.88 o
  -2  -2   1      178.23      170.78      1.83 o
  -1  -2   1      180.71      203.31      1.88 o
   0  -2   1      107.53      108.47      0.87 o
   1  -2   1     3673.43     3727.45     38.18 o
   2  -2   1      759.23      789.57      6.42 o
   3  -2   1        3.17        4.96      0.24 o
   4  -2   1      253.69      243.89      2.35 o
   5  -2   1        0.00       -0.01      0.11 o
   6  -2   1       55.31       55.85      0.79 o
   7  -2   1       42.16       42.46      0.87 o
   8  -2   1       14.41       18.73      0.97 o
   9  -2   1        1.77        3.37      1.56 o
  10  -2   1        4.18        6.34      1.41 o
  -9  -1   1        6.34        7.35      1.37 o
  -8  -1   1        5.92        6.50      1.19 o
  -7  -1   1       34.04       35.57      0.79 o
  -6  -1   1       14.26       12.74      0.45 o
  -5  -1   1       34.05       28.34      0.65 o
  -4  -1   1      311.69      327.37      3.48 o
  -3  -1   1       81.35       85.00      1.03 o
  -2  -1   1        9.96        9.31      0.20 o
  -1  -1   1       60.64       50.87      0.60 o
   0  -1   1     1868.51     1703.00     32.99 o
   1  -1   1      988.07      960.44      8.13 o
   2  -1   1      224.18      229.76      1.96 o
   3  -1   1      100.02      101.17      0.94 o
   4  -1   1       48.62       52.32      0.68 o
   5  -1   1       84.11       85.26      1.03 o
   6  -1   1        3.13        2.63      0.24 o
   7  -1   1      407.76      407.64      5.11 o
   8  -1   1       72.62       67.84      2.30 o
   9  -1   1        8.67        8.49      1.40 o
 -10   0   1        0.78        1.54      1.06 o
  -9   0   1       68.54       74.10      3.75 o
  -8   0   1        0.35       -0.44      0.71 o
  -7   0   1        2.65        2.49      0.26 o
  -6   0   1      271.68      267.50      2.98 o
  -5   0   1      427.61      462.38      4.54 o
  -4   0   1      166.61      170.48      1.79 o
  -3   0   1      353.76      345.32      3.04 o
  -2   0   1     5076.79     4871.94     83.93 o
  -1   0   1      173.40      121.56      2.32 o
   0   0   1     1153.91      811.53     16.34 o
   1   0   1      819.94      805.73      7.20 o
   2   0   1       11.49        9.83      0.19 o
   3   0   1        0.21        0.09      0.07 o
   4   0   1      411.76      452.79      4.76 o
   5   0   1       51.82       54.24      1.17 o
   6   0   1       96.30       88.10      1.60 o
   7   0   1        1.42        0.95      0.40 o
   8   0   1       27.55       31.10      2.31 o
   9   0   1        0.00        0.17      0.97 o
 -10   1   1        9.37        9.22      1.45 o
  -9   1   1       26.50       24.12      1.30 o
  -8   1   1        0.01       -0.30      0.30 o
  -7   1   1      102.11      101.54      1.38 o
  -6   1   1        2.47        4.31      0.25 o
  -5   1   1      422.23      467.66      4.56 o
  -4   1   1        0.93        1.25      0.11 o
  -3   1   1      160.03      139.41      1.23 o
  -2   1   1      254.45      246.81      1.93 o
  -1   1   1     2783.75     2728.49     74.61 o
   0   1   1        0.18       -0.26      0.26 o
   1   1   1     1319.58     1335.48     11.83 o
   2   1   1       13.64       14.64      0.44 o
   3   1   1      220.01      248.65      2.53 o
   4   1   1      172.16      187.27      1.93 o
   5   1   1       64.23       65.41      0.99 o
   6   1   1        1.52        1.47      0.27 o
   7   1   1        0.21        0.76      0.75 o
   8   1   1        0.33       -0.66      0.66 o
   9   1   1       12.78       11.73      1.71 o
 -10   2   1        4.21        5.51      1.24 o
  -9   2   1       13.11       13.35      1.12 o
  -8   2   1       14.94       11.95      0.49 o
  -7   2   1       15.08       13.76      0.40 o
  -6   2   1      145.39      167.01      1.82 o
  -5   2   1        4.87       10.73      0.26 o
  -4   2   1      704.74      726.03      5.95 o
  -3   2   1       90.43      100.78      1.05 o
  -2   2   1     1689.26     1704.06     21.88 o
  -1   2   1      487.80      470.51     14.88 o
   0   2   1    16177.67    17136.57    398.79 o
   1   2   1       10.67        7.36      0.20 o
   2   2   1      275.81      253.15      2.68 o
   3   2   1       12.83       12.15      0.31 o
   4   2   1        6.95       10.79      0.34 o
   5   2   1       22.64       25.04      0.62 o
   6   2   1      166.92      164.07      2.93 o
   7   2   1       24.54       25.39      1.31 o
   8   2   1        1.82        1.27      0.99 o
 -11   3   1        0.86        1.90      1.11 o
 -10   3   1       35.30       38.41      1.88 o
  -9   3   1        7.86        5.66      0.47 o
  -8   3   1        2.67        0.87      0.23 o
  -7   3   1       85.60       81.27      1.19 o
  -6   3   1        0.63        0.18      0.11 o
  -5   3   1        1.71        0.71      0.13 o
  -4   3   1       18.30       20.66      0.35 o
  -3   3   1       29.35       37.14      0.61 o
  -2   3   1       29.20       30.40      1.24 o
  -1   3   1      261.49      265.51      4.58 o
   0   3   1     1583.38     1615.97     18.47 o
   1   3   1      153.40      170.93      1.94 o
   2   3   1       32.33       36.89      0.56 o
   3   3   1        1.62        1.98      0.18 o
   4   3   1      531.51      526.59      5.22 o
   5   3   1      130.39      124.99      1.88 o
   6   3   1        3.22        3.69      0.74 o
   7   3   1        0.03       -0.67      0.67 o
 -11   4   1       46.51       53.80      3.23 o
 -10   4   1       14.69       11.66      1.08 o
  -9   4   1       49.57       48.17      1.21 o
  -8   4   1        0.09       -0.16      0.16 o
  -7   4   1       23.42       21.37      0.39 o
  -6   4   1       14.23       12.22      0.38 o
  -5   4   1      111.93      137.35      1.55 o
  -4   4   1      122.37      134.65      1.78 o
  -3   4   1      818.47      812.20     11.65 o
  -2   4   1     1460.94     1438.89     40.71 o
  -1   4   1      719.67      810.57     13.34 o
   0   4   1      107.09      100.32      1.40 o
   1   4   1      125.29      120.09      1.93 o
   2   4   1      152.45      146.26      1.76 o
   3   4   1      145.81      153.38      1.98 o
   4   4   1       26.18       31.91      0.73 o
   5   4   1       90.19       94.75      1.88 o
   6   4   1        0.00       -0.22      0.57 o
   7   4   1        0.38       -0.13      0.90 o
 -11   5   1        3.02        1.98      0.80 o
 -10   5   1       14.59       14.20      0.94 o
  -9   5   1        0.97        1.37      0.35 o
  -8   5   1       45.79       50.24      0.87 o
  -7   5   1      389.54      385.32      3.89 o
  -6   5   1       81.80       86.64      1.04 o
  -5   5   1      144.03      150.19      1.78 o
  -4   5   1      216.45      225.68      3.04 o
  -3   5   1       15.81       18.20      1.06 o
  -2   5   1        5.26        5.48      0.37 o
  -1   5   1       87.81      102.58      1.86 o
   0   5   1      104.85       98.76      1.42 o
   1   5   1       73.04       82.76      1.32 o
   2   5   1       77.18       73.02      1.29 o
   3   5   1      562.45      565.14      5.86 o
   4   5   1       86.66       80.20      1.40 o
   5   5   1        4.38        3.42      0.45 o
   6   5   1        1.39        2.15      0.76 o
 -11   6   1       19.58       28.56      2.41 o
 -10   6   1        0.12       -0.41      0.41 o
  -9   6   1        5.36        5.39      0.45 o
  -8   6   1       41.28       39.54      0.74 o
  -7   6   1        2.10        3.86      0.25 o
  -6   6   1        0.11        0.11      0.11 o
  -5   6   1       15.24       14.61      0.32 o
  -4   6   1      201.53      203.43      3.06 o
  -3   6   1       73.78       66.39      2.66 o
  -2   6   1       92.19      115.86      2.03 o
  -1   6   1       24.66       24.18      0.67 o
   0   6   1        0.70        1.98      0.17 o
   1   6   1        0.21       -0.19      0.19 o
   2   6   1       20.38       21.65      0.67 o
   3   6   1       13.09       12.80      0.74 o
   4   6   1        0.23        0.89      0.59 o
   5   6   1        4.75        3.28      0.78 o
 -11   7   1       49.37       57.02      2.35 o
 -10   7   1        2.19        1.70      0.56 o
  -9   7   1        9.19        8.61      0.68 o
  -8   7   1        5.97        4.69      0.32 o
  -7   7   1       97.77       90.57      1.18 o
  -6   7   1      155.24      158.15      1.94 o
  -5   7   1       13.84       12.20      0.51 o
  -4   7   1      128.43      123.19      1.94 o
  -3   7   1        4.46        4.48      0.34 o
  -2   7   1        0.63        0.40      0.39 o
  -1   7   1       29.58       27.45      0.60 o
   0   7   1       22.89       22.66      0.56 o
   1   7   1       77.26       85.16      2.68 o
   2   7   1      189.58      185.47      3.13 o
   3   7   1       21.37       18.66      1.93 o
   4   7   1        6.39        4.57      0.79 o
   5   7   1        0.31       -0.12      0.72 o
 -10   8   1        0.11        0.66      0.44 o
  -9   8   1        0.93        0.83      0.34 o
  -8   8   1        1.68        1.51      0.28 o
  -7   8   1       12.66       15.11      0.62 o
  -6   8   1      350.66      352.62      5.24 o
  -5   8   1        0.00       -0.05      0.50 o
  -4   8   1        1.66        2.73      0.23 o
  -3   8   1        0.95        0.29      0.19 o
  -2   8   1        3.44        3.17      0.49 o
  -1   8   1       25.66       27.09      0.79 o
   0   8   1        6.54        8.29      0.70 o
   1   8   1       11.71       10.11      0.55 o
   2   8   1       18.10       18.27      1.56 o
   3   8   1        0.23        0.24      0.57 o
   4   8   1        0.08        0.36      0.64 o
 -10   9   1        2.60        3.50      0.94 o
  -9   9   1        0.25        0.32      0.41 o
  -8   9   1       30.43       34.56      1.19 o
  -7   9   1      139.54      150.10      3.02 o
  -6   9   1       40.15       42.33      1.23 o
  -5   9   1       48.83       42.10      1.04 o
  -4   9   1       44.99       42.07      1.01 o
  -3   9   1        1.26        1.60      0.26 o
  -2   9   1        1.76        0.83      0.32 o
  -1   9   1        3.02        3.95      0.52 o
   0   9   1        0.38        0.42      0.35 o
   1   9   1        1.28        1.81      0.51 o
   2   9   1        0.01        0.09      0.53 o
 -10  10   1       11.82       15.63      2.20 o
  -9  10   1        0.38        0.09      0.47 o
  -8  10   1        0.10        0.24      0.38 o
  -7  10   1      128.77      116.51      2.48 o
  -6  10   1      318.66      331.75      5.90 o
  -5  10   1       11.90       10.18      0.50 o
  -4  10   1        7.75        7.60      0.44 o
  -3  10   1        2.18        1.07      0.30 o
  -2  10   1       37.67       35.76      1.68 o
  -1  10   1        2.30        4.39      0.60 o
   0  10   1       21.00       20.35      1.69 o
   1  10   1        4.18        5.47      1.21 o
  -9  11   1        0.53        2.15      0.81 o
  -8  11   1        5.17        5.53      0.56 o
  -7  11   1       10.82       11.12      0.65 o
  -6  11   1       43.02       43.12      1.17 o
  -5  11   1        5.65        5.31      0.39 o
  -4  11   1        0.24        0.18      0.25 o
  -3  11   1        0.00        0.08      0.33 o
  -2  11   1       13.84       14.04      1.63 o
  -1  11   1       17.17       22.35      1.70 o
  -7  12   1       37.15       37.99      1.26 o
  -6  12   1       50.83       50.41      1.41 o
  -5  12   1        0.44        0.55      0.31 o
  -4  12   1        0.00        0.17      0.37 o
  -3  12   1        0.02        0.37      0.48 o
   1 -12   2        0.55        2.41      0.91 o
   2 -12   2        0.03        0.27      0.75 o
   3 -12   2        0.56        0.18      0.44 o
   4 -12   2       21.09       24.93      1.41 o
   5 -12   2        0.19       -0.05      0.36 o
   6 -12   2        7.17        6.59      0.74 o
   7 -12   2        0.05       -0.54      0.81 o
  -1 -11   2        0.01       -0.27      0.80 o
   0 -11   2        0.03       -0.22      0.78 o
   1 -11   2        8.70        7.32      0.88 o
   2 -11   2       16.56       16.70      1.00 o
   3 -11   2        2.63        5.00      0.83 o
   4 -11   2        0.18       -0.07      0.35 o
   5 -11   2        0.33        0.47      0.38 o
   6 -11   2       14.76       15.64      0.98 o
   7 -11   2       21.92       27.51      1.99 o
   8 -11   2       12.62       12.61      1.46 o
  -3 -10   2        5.88        5.42      0.81 o
  -2 -10   2        1.54        0.32      0.54 o
  -1 -10   2        0.07        0.26      0.42 o
   0 -10   2        0.57       -0.04      0.28 o
   1 -10   2        0.02       -0.09      0.27 o
   2 -10   2        9.04        7.39      0.94 o
   3 -10   2        6.11        7.44      0.90 o
   4 -10   2        9.13        7.36      0.57 o
   5 -10   2        1.12        1.10      0.42 o
   6 -10   2        9.04       10.10      0.90 o
   7 -10   2        0.03        0.03      0.56 o
   8 -10   2        2.09        2.62      0.98 o
   9 -10   2        1.96        1.92      0.96 o
  -4  -9   2        0.69        0.30      1.07 o
  -3  -9   2       11.99       12.88      1.01 o
  -2  -9   2        0.83        0.90      0.51 o
  -1  -9   2        0.76        0.75      0.32 o
   0  -9   2       34.06       29.20      0.81 o
   1  -9   2        7.99       10.44      0.42 o
   2  -9   2       32.06       32.63      0.86 o
   3  -9   2        0.81        1.27      0.45 o
   4  -9   2       41.43       39.06      0.96 o
   5  -9   2        0.59        0.63      0.20 o
   6  -9   2       24.13       23.98      0.69 o
   7  -9   2        2.69        2.66      0.56 o
   8  -9   2        0.26       -0.36      0.40 o
   9  -9   2        0.15       -0.29      0.48 o
  -5  -8   2        0.14       -0.20      0.63 o
  -4  -8   2        4.76        4.71      0.78 o
  -3  -8   2       16.28       13.50      0.78 o
  -2  -8   2       63.70       62.92      1.40 o
  -1  -8   2        0.74        1.19      0.26 o
   0  -8   2        8.72       10.06      0.35 o
   1  -8   2       22.54       21.84      0.50 o
   2  -8   2       14.50       17.02      0.54 o
   3  -8   2      214.75      208.98      2.52 o
   4  -8   2        2.35        3.12      0.20 o
   5  -8   2       13.47       13.24      0.40 o
   6  -8   2       59.97       59.82      0.99 o
   7  -8   2       10.47       10.01      0.59 o
   8  -8   2        2.74        3.81      0.58 o
   9  -8   2       21.83       24.17      1.39 o
  -6  -7   2       14.27       18.33      1.40 o
  -5  -7   2       10.21        9.77      1.01 o
  -4  -7   2        0.16       -0.32      0.41 o
  -3  -7   2        0.26       -0.17      0.35 o
  -2  -7   2       38.25       35.92      0.87 o
  -1  -7   2        6.14        7.25      0.33 o
   0  -7   2       96.92       98.84      1.31 o
   1  -7   2        4.38        5.27      0.24 o
   2  -7   2      380.38      394.65      4.37 o
   3  -7   2      145.83      135.19      1.65 o
   4  -7   2       24.68       23.59      0.46 o
   5  -7   2       22.94       22.05      0.47 o
   6  -7   2      132.61      134.46      1.81 o
   7  -7   2       26.47       24.82      0.71 o
   8  -7   2        3.62        3.89      0.46 o
   9  -7   2        0.84        0.71      0.46 o
  10  -7   2        9.09       12.02      1.20 o
  -7  -6   2       45.54       46.60      2.94 o
  -6  -6   2       26.14       28.46      1.12 o
  -5  -6   2       22.06       18.72      0.86 o
  -4  -6   2        0.00       -0.17      0.19 o
  -3  -6   2      152.27      153.22      1.91 o
  -2  -6   2        2.49        3.82      0.53 o
  -1  -6   2        8.59       11.46      0.38 o
   0  -6   2      281.58      292.88      3.31 o
   1  -6   2      287.18      291.30      2.88 o
   2  -6   2       28.65       30.49      0.47 o
   3  -6   2       22.76       27.02      0.44 o
   4  -6   2       27.40       29.10      0.53 o
   5  -6   2       38.88       40.01      0.64 o
   6  -6   2      320.98      320.51      4.02 o
   7  -6   2      251.73      246.14      3.67 o
   8  -6   2        9.99       14.31      0.77 o
   9  -6   2       55.31       61.26      1.69 o
  10  -6   2        1.04        1.01      0.76 o
  -7  -5   2        0.72        0.39      0.86 o
  -6  -5   2        9.59       10.57      0.78 o
  -5  -5   2        9.73        9.81      0.48 o
  -4  -5   2        9.61       10.24      0.50 o
  -3  -5   2       74.58       82.43      1.09 o
  -2  -5   2      466.43      462.80      5.43 o
  -1  -5   2      445.48      487.29      6.57 o
   0  -5   2        1.15        0.43      0.11 o
   1  -5   2      397.02      420.65      4.30 o
   2  -5   2       33.03       23.75      0.38 o
   3  -5   2       61.75       59.90      0.91 o
   4  -5   2       21.28       19.65      0.39 o
   5  -5   2       85.96       85.12      0.97 o
   6  -5   2      130.15      128.17      1.60 o
   7  -5   2      211.09      209.51      2.45 o
   8  -5   2       13.57       14.68      0.64 o
   9  -5   2       41.78       41.28      1.57 o
  10  -5   2        4.90        6.04      1.34 o
  -8  -4   2       17.82       19.59      2.00 o
  -7  -4   2        0.92        0.90      0.53 o
  -6  -4   2       66.00       74.09      1.63 o
  -5  -4   2       77.04       86.94      1.60 o
  -4  -4   2        1.58        1.46      0.19 o
  -3  -4   2        9.02        9.59      0.31 o
  -2  -4   2      285.64      279.90      2.79 o
  -1  -4   2        8.98       13.09      0.24 o
   0  -4   2        1.04        2.05      0.15 o
   1  -4   2        3.27        6.34      0.17 o
   2  -4   2     1066.11     1114.30      9.95 o
   3  -4   2      655.32      711.55      5.85 o
   4  -4   2       13.57       13.65      0.28 o
   5  -4   2       12.85       11.09      0.30 o
   6  -4   2      620.34      605.57      5.94 o
   7  -4   2       59.18       60.03      1.06 o
   8  -4   2        6.19        7.61      0.49 o
   9  -4   2       18.66       18.55      1.38 o
  10  -4   2        3.63        5.06      1.37 o
  -9  -3   2        5.41        6.04      1.40 o
  -8  -3   2        0.70        0.45      0.84 o
  -7  -3   2       10.12       11.15      1.00 o
  -6  -3   2        0.56        0.46      0.24 o
  -5  -3   2       47.91       45.99      0.78 o
  -4  -3   2       51.68       53.94      0.81 o
  -3  -3   2      215.77      256.90      2.75 o
  -2  -3   2      171.93      169.44      1.96 o
  -1  -3   2     1301.84     1274.79     10.77 o
   0  -3   2      148.63      137.35      1.25 o
   1  -3   2       46.78       42.64      0.48 o
   2  -3   2      845.11      851.50      6.94 o
   3  -3   2        3.24        4.26      0.15 o
   4  -3   2      153.33      156.44      1.69 o
   5  -3   2       56.93       54.86      0.71 o
   6  -3   2      208.64      215.75      2.15 o
   7  -3   2      375.98      387.15      4.91 o
   8  -3   2       57.49       54.98      1.69 o
   9  -3   2        0.00        0.62      0.94 o
  -9  -2   2        1.04       -0.12      0.85 o
  -8  -2   2        4.77        4.11      1.08 o
  -7  -2   2       31.83       30.68      0.87 o
  -6  -2   2        0.19        0.25      0.20 o
  -5  -2   2        1.56        0.57      0.20 o
  -4  -2   2       70.71       66.00      0.91 o
  -3  -2   2       51.03       44.63      0.64 o
  -2  -2   2      332.82      333.54      3.14 o
  -1  -2   2     2085.51     2106.96     17.73 o
   0  -2   2      174.78      159.97      1.32 o
   1  -2   2     2868.77     2907.38     32.25 o
   2  -2   2       95.56       99.30      1.07 o
   3  -2   2        7.72        6.20      0.18 o
   4  -2   2        0.71        0.41      0.11 o
   5  -2   2        0.37        0.44      0.14 o
   6  -2   2      115.34      117.70      1.55 o
   7  -2   2        4.23        4.41      0.48 o
   8  -2   2        3.06        3.84      0.68 o
   9  -2   2        0.68        0.75      0.92 o
 -10  -1   2        4.60        6.61      1.47 o
  -9  -1   2       11.24       13.04      1.59 o
  -8  -1   2        0.42       -0.01      0.47 o
  -7  -1   2       21.94       21.42      0.60 o
  -6  -1   2        0.09        0.33      0.22 o
  -5  -1   2       57.48       67.20      1.21 o
  -4  -1   2      470.24      518.87      5.72 o
  -3  -1   2       37.57       46.63      0.80 o
  -2  -1   2     2336.34     2282.97     23.43 o
  -1  -1   2      417.36      396.04      3.27 o
   0  -1   2       55.19       49.24      0.47 o
   1  -1   2       73.33       65.65      0.68 o
   2  -1   2      203.09      216.05      2.18 o
   3  -1   2       17.07       17.14      0.34 o
   4  -1   2       91.57       81.85      0.97 o
   5  -1   2        5.95        7.32      0.29 o
   6  -1   2      248.36      240.41      2.80 o
   7  -1   2      141.27      143.89      3.80 o
   8  -1   2       29.99       29.83      2.29 o
   9  -1   2        5.92        8.19      1.57 o
 -10   0   2        5.33        5.24      1.33 o
  -9   0   2       42.66       34.50      2.37 o
  -8   0   2       17.95       16.70      0.75 o
  -7   0   2       85.65       85.68      1.23 o
  -6   0   2       64.82       56.39      0.82 o
  -5   0   2      321.73      364.50      3.62 o
  -4   0   2       13.33       16.46      0.35 o
  -3   0   2      315.22      294.35      2.72 o
  -2   0   2     2778.80     2680.54     24.99 o
  -1   0   2       22.64       17.47      0.20 o
   0   0   2        0.60        1.07      0.06 o
   1   0   2       23.97       23.12      0.30 o
   2   0   2       98.39      115.84      1.48 o
   3   0   2      132.58      122.64      1.48 o
   4   0   2       43.30       40.60      0.77 o
   5   0   2        1.54        2.76      0.31 o
   6   0   2        6.78        7.35      0.50 o
   7   0   2       18.71       17.80      1.69 o
   8   0   2        1.52        0.64      0.92 o
 -10   1   2        0.16        1.26      0.55 o
  -9   1   2        2.00        1.60      0.49 o
  -8   1   2       18.82       17.36      0.97 o
  -7   1   2        8.16        9.21      0.35 o
  -6   1   2       46.13       45.51      0.68 o
  -5   1   2      480.14      554.79      5.64 o
  -4   1   2     1461.60     1621.96     15.08 o
  -3   1   2     2926.97     2793.48     24.68 o
  -2   1   2     4023.47     3805.14     43.97 o
  -1   1   2     1778.17     1838.90     17.56 o
   0   1   2     2434.43     2480.82     20.17 o
   1   1   2      587.77      553.00      5.00 o
   2   1   2       10.36        8.30      0.22 o
   3   1   2      218.72      222.68      2.21 o
   4   1   2        0.03        0.66      0.19 o
   5   1   2      142.76      142.67      2.18 o
   6   1   2       68.97       65.01      1.52 o
   7   1   2       72.69       65.10      3.36 o
   8   1   2        0.01       -0.29      0.91 o
 -11   2   2       12.04       14.68      1.83 o
 -10   2   2       31.91       36.13      2.54 o
  -9   2   2      115.74      100.12      2.00 o
  -8   2   2        7.53        7.68      0.37 o
  -7   2   2        0.01        0.04      0.14 o
  -6   2   2      308.72      325.73      3.93 o
  -5   2   2     1512.11     1522.88     12.90 o
  -4   2   2     1300.13     1339.42     10.87 o
  -3   2   2      595.06      578.98      5.22 o
  -2   2   2       53.26       47.03      0.76 o
  -1   2   2     3793.48     3723.05     47.72 o
   0   2   2     5401.19     5580.35     55.59 o
   1   2   2     1983.25     2054.95     19.12 o
   2   2   2       91.51      114.13      1.34 o
   3   2   2      338.40      355.30      3.57 o
   4   2   2        4.07        2.31      0.21 o
   5   2   2        1.65        1.32      0.26 o
   6   2   2        0.30        1.20      0.42 o
   7   2   2        2.25        3.41      0.66 o
   8   2   2        0.50       -0.34      0.97 o
 -11   3   2        0.00        0.50      1.01 o
 -10   3   2        4.17        3.97      0.54 o
  -9   3   2       98.00       89.48      1.59 o
  -8   3   2       23.81       21.22      0.52 o
  -7   3   2        0.45        0.44      0.14 o
  -6   3   2      191.71      189.33      1.78 o
  -5   3   2      877.77      987.52      9.34 o
  -4   3   2        2.68        6.03      0.19 o
  -3   3   2      469.76      442.01      5.70 o
  -2   3   2       42.94       52.86      3.66 o
  -1   3   2      553.08      570.16      8.15 o
   0   3   2      793.08      752.77      9.49 o
   1   3   2      567.39      577.71      5.50 o
   2   3   2        9.38       13.38      0.31 o
   3   3   2        4.31        3.61      0.23 o
   4   3   2      125.04      122.23      1.79 o
   5   3   2        0.19        0.35      0.29 o
   6   3   2        1.99        1.78      0.50 o
   7   3   2        2.11        1.85      1.07 o
 -11   4   2        1.78        0.27      0.71 o
 -10   4   2        1.18        1.30      0.66 o
  -9   4   2        0.62        0.64      0.18 o
  -8   4   2        0.28       -0.15      0.20 o
  -7   4   2       71.16       69.29      0.93 o
  -6   4   2      325.04      363.95      3.60 o
  -5   4   2        2.55        1.40      0.12 o
  -4   4   2      534.60      584.30      7.72 o
  -3   4   2      515.99      522.00     23.02 o
  -2   4   2      436.42      407.49     11.71 o
  -1   4   2        1.80        2.01      0.20 o
   0   4   2     2368.36     2407.80     29.97 o
   1   4   2       30.77       37.39      0.75 o
   2   4   2        3.18        2.26      0.17 o
   3   4   2        1.77        3.03      0.26 o
   4   4   2       14.31       13.08      0.52 o
   5   4   2        0.65        1.02      0.42 o
   6   4   2        4.75        5.79      1.26 o
 -11   5   2        1.96        0.74      0.65 o
 -10   5   2        3.45        3.98      1.29 o
  -9   5   2       21.95       17.93      0.68 o
  -8   5   2       26.56       26.43      0.70 o
  -7   5   2      105.90       96.46      1.17 o
  -6   5   2       40.82       40.85      0.61 o
  -5   5   2      112.73      118.30      1.81 o
  -4   5   2       62.69       58.80      0.99 o
  -3   5   2       39.01       48.77      1.99 o
  -2   5   2       58.64       53.93      1.00 o
  -1   5   2      443.91      441.10     10.44 o
   0   5   2      390.29      389.23      5.06 o
   1   5   2      430.96      433.05      5.71 o
   2   5   2       42.47       45.67      0.90 o
   3   5   2       79.98       79.55      1.37 o
   4   5   2       13.39       14.02      0.66 o
   5   5   2       10.64        9.80      1.01 o
   6   5   2        0.52       -0.12      0.84 o
 -11   6   2        3.93        6.10      1.31 o
 -10   6   2        5.31        5.53      0.78 o
  -9   6   2        0.00        0.17      0.25 o
  -8   6   2        1.81        2.32      0.24 o
  -7   6   2        1.60        1.51      0.22 o
  -6   6   2       15.00       15.74      0.36 o
  -5   6   2       67.89       67.14      1.17 o
  -4   6   2      396.07      424.31     12.67 o
  -3   6   2       26.66       21.77      1.30 o
  -2   6   2        0.64        0.81      0.19 o
  -1   6   2        0.40        0.08      0.13 o
   0   6   2       30.61       27.78      0.62 o
   1   6   2        0.47        0.69      0.27 o
   2   6   2      130.43      129.04      1.93 o
   3   6   2       33.90       35.43      1.23 o
   4   6   2        0.83        0.17      0.55 o
   5   6   2        7.36        9.11      1.09 o
 -11   7   2        5.13        3.86      0.95 o
 -10   7   2        1.24        0.11      0.53 o
  -9   7   2       10.01       10.18      0.68 o
  -8   7   2       71.46       72.52      1.33 o
  -7   7   2      186.18      193.42      2.75 o
  -6   7   2        6.75        9.62      0.42 o
  -5   7   2      100.31       93.70      1.53 o
  -4   7   2       14.05       13.59      1.16 o
  -3   7   2       28.60       23.60      0.76 o
  -2   7   2        6.14        4.96      0.35 o
  -1   7   2        0.37        1.09      0.20 o
   0   7   2      111.82      108.48      1.68 o
   1   7   2      278.71      285.54      3.99 o
   2   7   2       54.81       57.57      1.95 o
   3   7   2       17.61       16.26      1.12 o
   4   7   2        0.01       -0.64      0.80 o
 -11   8   2        5.39        8.10      1.04 o
 -10   8   2        1.01        1.18      0.41 o
  -9   8   2       12.03       12.12      0.63 o
  -8   8   2       21.75       21.44      0.78 o
  -7   8   2       35.27       38.51      1.12 o
  -6   8   2       17.21       15.63      0.61 o
  -5   8   2       35.49       32.72      1.19 o
  -4   8   2       18.69       23.04      1.63 o
  -3   8   2       17.52       17.19      0.66 o
  -2   8   2       11.30       10.42      0.58 o
  -1   8   2        7.90        7.36      0.46 o
   0   8   2       11.26       12.25      0.66 o
   1   8   2        4.85        5.66      0.64 o
   2   8   2        4.42        6.85      0.78 o
   3   8   2        0.46        0.20      0.59 o
 -10   9   2       12.85       15.60      1.07 o
  -9   9   2       42.25       43.77      1.76 o
  -8   9   2        1.81        1.77      0.55 o
  -7   9   2       11.75        9.90      0.57 o
  -6   9   2        0.89        1.35      0.52 o
  -5   9   2        2.73        1.58      0.84 o
  -4   9   2        0.72        0.20      0.68 o
  -3   9   2        5.19        4.43      0.35 o
  -2   9   2       26.84       25.44      0.99 o
  -1   9   2        0.09       -0.19      0.39 o
   0   9   2       25.18       23.69      1.66 o
   1   9   2       65.80       63.85      3.22 o
   2   9   2       34.15       33.28      2.47 o
 -10  10   2        0.94        0.80      1.23 o
  -9  10   2        0.04        0.27      0.36 o
  -8  10   2        3.60        4.23      0.48 o
  -7  10   2        6.28        5.48      0.58 o
  -6  10   2       66.22       64.16      1.41 o
  -5  10   2        7.37        7.65      1.32 o
  -4  10   2        4.98        3.96      0.44 o
  -3  10   2        6.35        4.69      0.42 o
  -2  10   2        0.84        0.20      0.57 o
  -1  10   2        3.30        3.52      0.59 o
   0  10   2        0.54        0.62      0.86 o
  -9  11   2        4.38        3.96      1.03 o
  -8  11   2        1.14        1.62      0.44 o
  -7  11   2       21.61       26.22      0.85 o
  -6  11   2        0.33        0.24      0.98 o
  -5  11   2        7.85        6.40      1.26 o
  -4  11   2        0.34        0.42      0.26 o
  -3  11   2        5.54        3.59      0.47 o
  -2  11   2        0.36        0.68      0.46 o
  -1  11   2        0.02       -0.14      0.78 o
  -4  12   2        0.04        0.73      0.33 o
   1 -12   3        2.82        1.65      0.94 o
   2 -12   3        2.29        2.64      0.94 o
   3 -12   3        3.94        3.48      0.99 o
   4 -12   3        5.78        5.79      1.06 o
   5 -12   3        0.63        0.20      0.79 o
   6 -12   3        0.24        0.27      0.81 o
  -1 -11   3        2.30        2.92      1.10 o
   0 -11   3        1.19        0.62      0.85 o
   1 -11   3       15.98       17.78      1.60 o
   2 -11   3        0.00       -0.12      0.51 o
   3 -11   3        0.30       -0.16      0.44 o
   4 -11   3       18.50       21.06      1.13 o
   5 -11   3        0.05        0.07      0.45 o
   6 -11   3        1.24        1.67      0.88 o
   7 -11   3        1.14        0.48      0.86 o
  -3 -10   3        0.66        0.48      1.33 o
  -2 -10   3        6.96        5.56      0.73 o
  -1 -10   3        4.47        4.53      0.75 o
   0 -10   3        1.23        0.95      0.39 o
   1 -10   3        1.15        1.60      0.28 o
   2 -10   3        3.03        3.07      0.27 o
   3 -10   3       10.25        9.24      0.52 o
   4 -10   3       45.41       45.27      1.15 o
   5 -10   3        1.33        1.45      0.27 o
   6 -10   3        1.80        1.77      0.73 o
   7 -10   3        2.16        2.09      0.88 o
   8 -10   3       11.53       10.57      0.90 o
  -4  -9   3        8.76        7.76      0.94 o
  -3  -9   3       18.61       19.55      1.21 o
  -2  -9   3       71.45       68.77      2.21 o
  -1  -9   3        3.67        3.44      0.41 o
   0  -9   3        0.16        0.05      0.23 o
   1  -9   3        1.80        1.31      0.26 o
   2  -9   3       13.96       15.88      0.49 o
   3  -9   3       53.65       52.42      0.94 o
   4  -9   3       14.78       13.86      0.61 o
   5  -9   3        3.92        4.90      0.38 o
   6  -9   3       40.56       39.08      1.40 o
   7  -9   3       25.84       27.65      1.14 o
   8  -9   3       27.87       27.82      1.41 o
   9  -9   3        0.13       -0.47      0.47 o
  -5  -8   3        0.86       -0.22      0.78 o
  -4  -8   3        0.06        0.08      0.54 o
  -3  -8   3       67.55       66.99      1.78 o
  -2  -8   3       26.08       22.69      0.79 o
  -1  -8   3        0.46        0.47      0.23 o
   0  -8   3       11.22       11.38      0.64 o
   1  -8   3        7.69        8.01      0.34 o
   2  -8   3       86.50       83.71      1.09 o
   3  -8   3       41.48       37.27      0.65 o
   4  -8   3        4.11        4.70      0.28 o
   5  -8   3        0.16       -0.18      0.18 o
   6  -8   3       20.40       21.98      0.61 o
   7  -8   3       40.83       39.76      1.04 o
   8  -8   3       13.60       15.26      0.95 o
   9  -8   3        0.39        0.83      0.53 o
  -6  -7   3        0.01       -0.13      0.63 o
  -5  -7   3        2.55        2.38      0.69 o
  -4  -7   3        1.79        1.41      0.27 o
  -3  -7   3       60.02       59.93      1.37 o
  -2  -7   3       52.22       51.70      1.07 o
  -1  -7   3       20.45       20.94      0.51 o
   0  -7   3       73.12       69.42      1.02 o
   1  -7   3      130.63      125.51      1.51 o
   2  -7   3       55.33       48.34      0.72 o
   3  -7   3        8.22        9.87      0.30 o
   4  -7   3       19.27       17.96      0.43 o
   5  -7   3        4.68        6.30      0.32 o
   6  -7   3        8.47        9.06      0.51 o
   7  -7   3        7.62        7.16      0.51 o
   8  -7   3        0.41        0.16      0.34 o
   9  -7   3        1.46        1.60      0.51 o
  -7  -6   3        6.53        8.48      1.47 o
  -6  -6   3       56.65       61.87      1.93 o
  -5  -6   3        0.09       -0.25      0.25 o
  -4  -6   3       28.37       28.01      0.66 o
  -3  -6   3       20.37       17.90      0.45 o
  -2  -6   3      183.32      175.57      2.63 o
  -1  -6   3        1.26        1.81      0.20 o
   0  -6   3        0.06        0.60      0.29 o
   1  -6   3      179.14      182.24      2.02 o
   2  -6   3        6.31        2.62      0.25 o
   3  -6   3       28.23       29.03      0.50 o
   4  -6   3      113.01      120.51      1.41 o
   5  -6   3       10.09       10.54      0.39 o
   6  -6   3        3.74        3.41      0.20 o
   7  -6   3        0.02        0.06      0.25 o
   8  -6   3        0.45       -0.20      0.38 o
   9  -6   3        9.64       14.40      1.23 o
  -8  -5   3       40.17       39.19      2.71 o
  -7  -5   3        5.34        6.47      1.32 o
  -6  -5   3       23.36       25.71      0.90 o
  -5  -5   3        4.24        3.67      0.34 o
  -4  -5   3       86.81       88.97      1.38 o
  -3  -5   3      183.58      185.29      2.11 o
  -2  -5   3       79.23       76.09      0.93 o
  -1  -5   3       52.38       48.11      0.60 o
   0  -5   3      122.39      113.21      1.26 o
   1  -5   3        9.64       15.23      0.35 o
   2  -5   3      339.24      357.62      3.54 o
   3  -5   3      137.06      142.90      1.39 o
   4  -5   3        7.66        8.95      0.25 o
   5  -5   3       43.79       43.08      0.67 o
   6  -5   3      151.39      149.13      2.10 o
   7  -5   3       56.85       58.47      1.32 o
   8  -5   3        0.02        0.06      0.32 o
   9  -5   3        2.19        3.78      1.19 o
  -8  -4   3        3.33        4.39      1.19 o
  -7  -4   3      126.66      141.11      3.14 o
  -6  -4   3       16.04       14.63      0.98 o
  -5  -4   3        1.30        1.34      0.24 o
  -4  -4   3       76.88       74.26      1.05 o
  -3  -4   3      116.35      101.26      1.34 o
  -2  -4   3      157.27      158.93      1.92 o
  -1  -4   3       95.69       93.27      1.07 o
   0  -4   3       25.90       25.05      0.33 o
   1  -4   3     1487.87     1545.00     12.49 o
   2  -4   3      217.07      234.03      2.04 o
   3  -4   3      246.72      264.26      2.32 o
   4  -4   3      137.29      152.90      1.68 o
   5  -4   3       50.56       50.76      0.76 o
   6  -4   3      223.70      215.35      2.53 o
   7  -4   3       20.29       20.36      0.68 o
   8  -4   3        4.82        5.18      0.61 o
   9  -4   3       20.73       25.41      2.19 o
  -9  -3   3        4.76        6.15      1.33 o
  -8  -3   3        2.55        2.85      1.07 o
  -7  -3   3       29.06       30.36      1.19 o
  -6  -3   3        2.28        1.72      0.25 o
  -5  -3   3       13.33       11.61      0.38 o
  -4  -3   3      104.00      112.51      1.40 o
  -3  -3   3        0.03        0.45      0.13 o
  -2  -3   3     1021.57     1046.13     10.39 o
  -1  -3   3       45.43       42.70      0.56 o
   0  -3   3      122.88      137.67      1.24 o
   1  -3   3     1221.85     1250.63     11.08 o
   2  -3   3       12.56       10.77      0.24 o
   3  -3   3      188.22      199.06      2.08 o
   4  -3   3       29.42       33.56      0.54 o
   5  -3   3       38.35       33.97      0.56 o
   6  -3   3      548.55      564.07      5.97 o
   7  -3   3      114.31      116.65      2.05 o
   8  -3   3        0.05       -0.27      0.54 o
   9  -3   3        3.10        2.22      1.08 o
  -9  -2   3        0.11        0.15      0.81 o
  -8  -2   3        4.95        4.02      1.04 o
  -7  -2   3        6.39        3.90      0.33 o
  -6  -2   3        0.13       -0.05      0.17 o
  -5  -2   3       71.52       63.80      1.00 o
  -4  -2   3       72.81       83.87      1.09 o
  -3  -2   3      133.07      130.29      1.41 o
  -2  -2   3     1461.18     1474.59     12.46 o
  -1  -2   3      283.50      252.31      1.99 o
   0  -2   3        4.86        1.71      0.10 o
   1  -2   3      145.02      123.98      1.10 o
   2  -2   3      314.28      327.06      2.92 o
   3  -2   3       38.77       44.86      0.62 o
   4  -2   3      100.21      104.62      1.15 o
   5  -2   3       40.58       42.95      0.69 o
   6  -2   3       78.89       74.14      1.23 o
   7  -2   3        2.74        3.68      1.33 o
   8  -2   3        0.01        0.02      0.77 o
   9  -2   3        0.31       -0.01      0.86 o
 -10  -1   3        9.64       10.74      1.59 o
  -9  -1   3       56.31       51.13      2.97 o
  -8  -1   3       18.66       16.42      1.06 o
  -7  -1   3        0.23        0.04      0.18 o
  -6  -1   3        7.07        6.25      0.32 o
  -5  -1   3      326.65      324.07      3.47 o
  -4  -1   3       17.70       18.89      0.40 o
  -3  -1   3      512.29      493.73      4.75 o
  -2  -1   3     2055.02     2106.29     17.76 o
  -1  -1   3     3944.36     4008.78     46.89 o
   0  -1   3      266.88      257.22      2.19 o
   1  -1   3     1074.21     1026.19     10.06 o
   2  -1   3      410.47      432.51      4.24 o
   3  -1   3      258.88      265.39      2.92 o
   4  -1   3       42.47       37.44      0.77 o
   5  -1   3      122.65      121.64      1.70 o
   6  -1   3        3.25        3.38      0.46 o
   7  -1   3       76.26       82.02      3.87 o
   8  -1   3        1.01        0.31      0.97 o
 -10   0   3        0.99        1.04      0.92 o
  -9   0   3        5.62        5.54      0.75 o
  -8   0   3      130.06      119.55      2.00 o
  -7   0   3      103.75      105.60      1.33 o
  -6   0   3        7.65        7.90      0.28 o
  -5   0   3       27.26       27.69      0.47 o
  -4   0   3        0.14        0.60      0.16 o
  -3   0   3      343.36      371.08      3.58 o
  -2   0   3     2672.20     2700.43     27.73 o
  -1   0   3        8.67       10.84      0.32 o
   0   0   3      809.09      772.72      6.58 o
   1   0   3      237.82      245.54      2.22 o
   2   0   3     1278.20     1353.46     12.68 o
   3   0   3       16.79       25.60      0.47 o
   4   0   3        2.35        2.18      0.20 o
   5   0   3       13.56       14.11      0.48 o
   6   0   3       72.75       74.35      2.54 o
   7   0   3        8.80       11.15      1.51 o
   8   0   3       10.41       11.53      1.72 o
 -11   1   3        9.89       10.40      1.63 o
 -10   1   3        0.18       -0.04      0.46 o
  -9   1   3       34.75       31.05      1.02 o
  -8   1   3        9.07        7.14      0.40 o
  -7   1   3       54.91       63.71      0.90 o
  -6   1   3      138.72      152.73      1.68 o
  -5   1   3       37.78       36.63      0.53 o
  -4   1   3        2.22       12.09      0.34 o
  -3   1   3     1505.69     1538.14     15.22 o
  -2   1   3      558.58      529.60      4.35 o
  -1   1   3      283.93      281.43      2.36 o
   0   1   3       26.77       31.95      0.42 o
   1   1   3      120.17      126.72      1.44 o
   2   1   3      655.36      686.15      6.60 o
   3   1   3       16.25       15.22      0.42 o
   4   1   3       23.64       21.37      0.55 o
   5   1   3       52.87       56.24      1.08 o
   6   1   3        0.08       -0.31      0.48 o
   7   1   3       33.72       38.90      2.67 o
 -11   2   3        0.06        0.77      1.05 o
 -10   2   3       20.32       19.54      1.00 o
  -9   2   3       84.58       70.36      1.37 o
  -8   2   3       95.03       84.73      1.26 o
  -7   2   3      133.44      132.42      1.59 o
  -6   2   3        0.50        1.86      0.16 o
  -5   2   3      532.47      576.60      5.21 o
  -4   2   3        6.57        6.94      0.20 o
  -3   2   3       59.15       52.48      0.62 o
  -2   2   3      331.30      307.30      3.36 o
  -1   2   3      137.94      151.77      1.61 o
   0   2   3      621.60      610.62      5.78 o
   1   2   3       47.81       47.65      0.63 o
   2   2   3       12.39       12.13      0.33 o
   3   2   3       18.72       22.95      0.46 o
   4   2   3       33.91       37.38      0.80 o
   5   2   3       20.33       23.51      0.83 o
   6   2   3        6.82        6.64      0.75 o
   7   2   3        0.49       -0.79      0.79 o
 -11   3   3       15.02       13.91      1.48 o
 -10   3   3       30.61       27.60      1.38 o
  -9   3   3        0.94        1.20      0.24 o
  -8   3   3        9.21        6.27      0.34 o
  -7   3   3      165.29      171.00      1.92 o
  -6   3   3       32.05       28.90      0.50 o
  -5   3   3      362.10      399.13      3.87 o
  -4   3   3      476.24      491.33      4.97 o
  -3   3   3       98.43      104.65      1.45 o
  -2   3   3      298.94      347.28      4.49 o
  -1   3   3       92.92       74.63      0.91 o
   0   3   3      961.37      925.46     10.71 o
   1   3   3        0.00        0.44      0.13 o
   2   3   3       59.78       58.86      0.80 o
   3   3   3        4.59        5.40      0.29 o
   4   3   3       76.43       73.43      1.37 o
   5   3   3        0.79        0.63      0.33 o
   6   3   3        0.00       -0.70      0.70 o
 -11   4   3        0.42       -0.24      0.99 o
 -10   4   3       10.31       13.54      1.45 o
  -9   4   3       66.83       52.76      1.29 o
  -8   4   3        8.66       12.04      0.46 o
  -7   4   3       36.75       35.62      0.58 o
  -6   4   3      135.10      161.17      1.70 o
  -5   4   3      241.31      235.03      2.63 o
  -4   4   3      329.38      333.98      4.87 o
  -3   4   3       67.48       80.41      1.25 o
  -2   4   3       42.45       45.40      0.91 o
  -1   4   3      130.26      104.30      1.46 o
   0   4   3     1568.61     1605.28     18.45 o
   1   4   3      882.11      892.03     10.44 o
   2   4   3      170.30      159.14      1.84 o
   3   4   3       72.64       75.07      1.21 o
   4   4   3        0.66        0.75      0.28 o
   5   4   3        5.53        5.85      0.58 o
   6   4   3        2.34        3.09      1.14 o
 -11   5   3        0.79        0.59      0.98 o
 -10   5   3       40.68       39.25      1.70 o
  -9   5   3       37.33       27.78      1.05 o
  -8   5   3        1.10        1.02      0.21 o
  -7   5   3        0.62        0.01      0.14 o
  -6   5   3       74.49       65.79      0.89 o
  -5   5   3      582.46      644.72      9.25 o
  -4   5   3       11.63        9.04      0.36 o
  -3   5   3       79.18       70.70      0.99 o
  -2   5   3        0.12        0.59      0.20 o
  -1   5   3      366.67      382.56      5.08 o
   0   5   3        0.37        1.20      0.20 o
   1   5   3        8.21        6.15      0.34 o
   2   5   3       17.52       20.55      0.63 o
   3   5   3       41.30       41.03      1.32 o
   4   5   3        0.72       -0.75      0.75 o
   5   5   3       17.02       22.05      2.23 o
 -11   6   3        3.80        2.13      1.05 o
 -10   6   3        0.77       -0.67      0.67 o
  -9   6   3       13.59       14.91      0.59 o
  -8   6   3       41.41       36.82      0.66 o
  -7   6   3        4.29        2.27      0.20 o
  -6   6   3       27.92       27.33      0.48 o
  -5   6   3        1.87        0.78      0.16 o
  -4   6   3        3.31        5.19      0.71 o
  -3   6   3        3.89        2.05      0.15 o
  -2   6   3       11.36       12.94      0.56 o
  -1   6   3       55.85       58.97      0.95 o
   0   6   3      992.53      995.64     12.63 o
   1   6   3       21.47       23.61      0.86 o
   2   6   3       23.66       23.96      0.97 o
   3   6   3        2.70        3.34      0.70 o
   4   6   3        5.50        6.32      0.94 o
 -11   7   3       11.09       11.10      1.50 o
 -10   7   3        1.02        0.97      0.56 o
  -9   7   3        0.86        0.84      0.29 o
  -8   7   3        3.49        5.35      0.36 o
  -7   7   3       13.07       11.84      0.42 o
  -6   7   3        3.83        4.26      0.33 o
  -5   7   3       64.03       57.87      1.17 o
  -4   7   3        5.06        5.86      0.81 o
  -3   7   3        0.81        1.02      0.20 o
  -2   7   3       49.79       50.02      1.04 o
  -1   7   3       30.22       30.40      0.92 o
   0   7   3       13.88       12.49      0.63 o
   1   7   3       41.88       42.83      2.09 o
   2   7   3        0.87        1.02      0.62 o
   3   7   3        0.74       -0.14      1.07 o
 -11   8   3        5.42        6.29      0.87 o
 -10   8   3        0.14        0.19      0.47 o
  -9   8   3        8.29       10.51      1.34 o
  -8   8   3        1.94        1.88      0.34 o
  -7   8   3       24.58       23.04      1.08 o
  -6   8   3        0.78        0.33      0.21 o
  -5   8   3       12.82       10.40      1.07 o
  -4   8   3       23.46       22.33      1.57 o
  -3   8   3       23.96       21.69      0.74 o
  -2   8   3       24.49       19.89      0.85 o
  -1   8   3       18.87       17.61      0.77 o
   0   8   3        4.65        3.45      0.33 o
   1   8   3        0.98        0.88      0.51 o
   2   8   3        1.79        1.40      0.61 o
 -10   9   3        2.66        2.27      0.80 o
  -9   9   3        1.04        0.13      0.35 o
  -8   9   3       13.82       11.89      0.66 o
  -7   9   3        5.53        6.86      0.44 o
  -6   9   3        9.83        9.26      1.16 o
  -5   9   3        0.11       -0.65      0.65 o
  -4   9   3        0.42       -0.11      0.24 o
  -3   9   3        1.36        1.74      0.33 o
  -2   9   3        5.16        3.60      0.51 o
  -1   9   3        1.99        2.43      0.53 o
   0   9   3       59.19       58.89      2.93 o
   1   9   3       18.70       16.44      1.66 o
 -10  10   3        6.10        7.03      0.77 o
  -9  10   3       11.92       11.40      0.64 o
  -8  10   3       10.29        9.84      0.62 o
  -7  10   3        0.28        0.16      0.24 o
  -6  10   3        4.65        5.26      1.08 o
  -5  10   3        0.29       -0.60      0.74 o
  -4  10   3        8.44        7.78      0.44 o
  -3  10   3        1.61        0.43      0.30 o
  -2  10   3        0.08        0.05      0.40 o
  -1  10   3        0.13       -0.42      0.42 o
   0  10   3        5.45        6.56      1.24 o
  -9  11   3        6.19        7.05      0.51 o
  -8  11   3       13.00       13.56      0.70 o
  -6  11   3       16.91       18.07      1.76 o
  -5  11   3        8.19        7.84      1.27 o
  -4  11   3        0.05       -0.30      0.32 o
  -3  11   3        0.66        1.13      0.40 o
  -2  11   3        7.60        8.62      0.77 o
   0 -12   4        6.52        6.90      1.31 o
   1 -12   4        0.06        0.13      0.90 o
   2 -12   4        0.50        1.47      0.91 o
   3 -12   4       22.92       22.56      1.88 o
   4 -12   4       31.64       30.43      2.15 o
   5 -12   4       13.64       13.19      1.54 o
   6 -12   4        6.28        5.52      1.27 o
  -2 -11   4       20.96       26.21      1.42 o
  -1 -11   4       48.93       49.65      3.24 o
   0 -11   4        6.73        8.55      0.74 o
   1 -11   4        2.14        3.22      0.49 o
   2 -11   4        5.97        5.08      1.07 o
   3 -11   4        8.44       12.02      1.37 o
   4 -11   4       27.28       26.25      1.92 o
   5 -11   4       38.10       39.28      2.42 o
   6 -11   4        0.13        0.34      0.88 o
   7 -11   4        0.64        1.38      0.98 o
  -3 -10   4        0.06        0.38      0.60 o
  -2 -10   4        6.99        3.99      0.87 o
  -1 -10   4       38.17       39.13      1.54 o
   0 -10   4        6.33        7.04      0.59 o
   1 -10   4        2.11        1.83      0.32 o
   2 -10   4        0.07       -0.06      0.27 o
   3 -10   4       88.69       85.62      1.54 o
   4 -10   4       17.85       14.53      0.60 o
   5 -10   4        4.65        5.04      0.56 o
   6 -10   4       17.06       16.18      1.01 o
   7 -10   4        0.07        0.09      0.50 o
   8 -10   4        0.04        0.42      0.59 o
  -4  -9   4       11.36       11.82      1.24 o
  -3  -9   4       25.44       22.59      1.31 o
  -2  -9   4        0.12        0.24      0.34 o
  -1  -9   4        2.33        1.05      0.35 o
   0  -9   4        7.39        7.16      0.39 o
   1  -9   4       58.69       62.11      1.03 o
   2  -9   4       95.32      100.36      1.35 o
   3  -9   4        1.43        0.83      0.24 o
   4  -9   4       20.32       19.96      0.79 o
   5  -9   4        0.34        0.18      0.38 o
   6  -9   4        1.97        2.46      0.53 o
   7  -9   4        1.90        2.82      0.65 o
   8  -9   4        8.72       14.04      1.13 o
  -5  -8   4        2.49        2.61      0.75 o
  -4  -8   4        0.48        0.86      0.60 o
  -3  -8   4        2.61        2.25      0.49 o
  -2  -8   4        1.55        1.32      0.34 o
  -1  -8   4       12.23       13.16      0.56 o
   0  -8   4        0.02        0.33      0.26 o
   1  -8   4       41.24       40.73      0.71 o
   2  -8   4        6.69        5.76      0.29 o
   3  -8   4       53.03       51.10      1.03 o
   4  -8   4        0.08        0.05      0.20 o
   5  -8   4       38.27       35.33      0.77 o
   6  -8   4        1.46        1.12      0.34 o
   7  -8   4        3.68        3.47      0.50 o
   8  -8   4       10.42       12.98      0.92 o
  -6  -7   4       56.47       54.34      2.33 o
  -5  -7   4       15.18       14.43      0.75 o
  -4  -7   4       25.92       28.39      0.87 o
  -3  -7   4       20.31       20.04      0.49 o
  -2  -7   4       15.12       12.86      0.70 o
  -1  -7   4        4.41        2.66      0.32 o
   0  -7   4       84.25       98.94      1.36 o
   1  -7   4       43.95       43.95      0.68 o
   2  -7   4        4.00        3.19      0.22 o
   3  -7   4       38.93       41.18      0.91 o
   4  -7   4        4.10        5.73      0.29 o
   5  -7   4        2.86        2.25      0.28 o
   6  -7   4       18.18       18.01      1.05 o
   7  -7   4        1.93        1.59      0.44 o
   8  -7   4        2.47        3.99      0.76 o
   9  -7   4        1.23        1.29      0.92 o
  -7  -6   4        0.32       -0.86      0.90 o
  -6  -6   4        0.30        0.13      0.41 o
  -5  -6   4        4.24        3.19      0.37 o
  -4  -6   4        1.54        1.02      0.23 o
  -3  -6   4       16.57       16.14      0.44 o
  -2  -6   4      269.57      281.15      3.28 o
  -1  -6   4        1.64        1.35      0.14 o
   0  -6   4       20.81       21.17      0.48 o
   1  -6   4       14.59       10.93      0.32 o
   2  -6   4      147.74      152.46      1.80 o
   3  -6   4       72.69       77.26      1.10 o
   4  -6   4        2.89        1.89      0.16 o
   5  -6   4       25.08       20.85      0.45 o
   6  -6   4       44.27       43.68      1.12 o
   7  -6   4        7.90        7.92      0.51 o
   8  -6   4       16.33       20.39      1.84 o
   9  -6   4        3.84        5.51      1.37 o
  -8  -5   4       13.39        9.40      1.59 o
  -7  -5   4      315.58      304.68      6.99 o
  -6  -5   4       50.05       44.22      1.19 o
  -5  -5   4        2.88        1.15      0.25 o
  -4  -5   4        0.67        0.70      0.18 o
  -3  -5   4        5.67        4.55      0.25 o
  -2  -5   4       75.84       73.90      0.93 o
  -1  -5   4       18.79       15.41      0.32 o
   0  -5   4      153.45      141.86      1.33 o
   1  -5   4      779.15      805.85      6.63 o
   2  -5   4       15.83       18.26      0.32 o
   3  -5   4        0.06        0.51      0.12 o
   4  -5   4        6.00        3.12      0.19 o
   5  -5   4       40.41       41.85      0.74 o
   6  -5   4        0.74        0.74      0.27 o
   7  -5   4        0.00       -0.18      0.31 o
   8  -5   4        5.74        5.69      0.91 o
   9  -5   4        1.53        1.34      1.01 o
  -9  -4   4        8.63       10.29      1.66 o
  -8  -4   4       35.11       31.30      2.38 o
  -7  -4   4       32.28       32.51      1.25 o
  -6  -4   4       21.43       22.29      0.66 o
  -5  -4   4        0.25        0.04      0.18 o
  -4  -4   4      324.58      326.93      3.54 o
  -3  -4   4      300.80      320.63      3.43 o
  -2  -4   4     1244.60     1295.81     12.16 o
  -1  -4   4      199.86      210.12      2.04 o
   0  -4   4        1.75        2.30      0.13 o
   1  -4   4        1.56        1.96      0.13 o
   2  -4   4       16.23       22.56      0.39 o
   3  -4   4      120.05      111.86      1.24 o
   4  -4   4       28.37       31.54      0.54 o
   5  -4   4      153.50      151.51      2.16 o
   6  -4   4       25.50       23.34      0.65 o
   7  -4   4       45.49       44.73      1.31 o
   8  -4   4        0.96        1.51      0.91 o
   9  -4   4       11.05       12.86      1.83 o
  -9  -3   4       15.02       15.24      1.79 o
  -8  -3   4      228.10      226.41      8.10 o
  -7  -3   4       89.64       86.40      2.16 o
  -6  -3   4       17.61       19.22      0.54 o
  -5  -3   4       12.53       14.28      0.42 o
  -4  -3   4       23.93       32.06      0.59 o
  -3  -3   4      329.77      333.43      3.52 o
  -2  -3   4      977.05     1034.97      8.83 o
  -1  -3   4        0.88        0.17      0.15 o
   0  -3   4      255.13      259.67      2.25 o
   1  -3   4       67.11       66.59      0.71 o
   2  -3   4      305.99      342.92      3.24 o
   3  -3   4      136.08      132.74      1.50 o
   4  -3   4        0.12        0.27      0.15 o
   5  -3   4       12.02       13.99      0.43 o
   6  -3   4        5.30        5.05      0.41 o
   7  -3   4        1.64        1.44      0.56 o
   8  -3   4        1.95        1.43      1.03 o
 -10  -2   4        2.44        3.48      1.20 o
  -9  -2   4        0.47        0.41      0.83 o
  -8  -2   4        0.30        0.93      0.87 o
  -7  -2   4      177.22      183.03      2.40 o
  -6  -2   4       89.24       84.43      1.82 o
  -5  -2   4        0.02        0.34      0.12 o
  -4  -2   4        2.03        4.59      0.24 o
  -3  -2   4      317.49      345.27      3.63 o
  -2  -2   4      118.50      117.23      1.16 o
  -1  -2   4        3.47        9.69      0.21 o
   0  -2   4     1058.11     1054.44      8.62 o
   1  -2   4      434.36      440.36      3.72 o
   2  -2   4     1012.39     1065.88      9.56 o
   3  -2   4       26.08       30.71      0.55 o
   4  -2   4        0.33       -0.03      0.14 o
   5  -2   4      506.47      499.47      6.06 o
   6  -2   4      101.24      104.64      2.49 o
   7  -2   4       83.31       84.16      4.00 o
   8  -2   4        0.03        1.38      0.99 o
 -10  -1   4       19.18       16.57      1.85 o
  -9  -1   4       39.33       39.99      2.62 o
  -8  -1   4        0.04        0.12      0.27 o
  -7  -1   4        0.19       -0.01      0.20 o
  -6  -1   4      109.61      105.08      1.38 o
  -5  -1   4        0.05       -0.02      0.13 o
  -4  -1   4      565.41      544.47      5.57 o
  -3  -1   4     1007.25      980.00      8.54 o
  -2  -1   4      153.82      193.84      1.53 o
  -1  -1   4       30.96       29.11      0.39 o
   0  -1   4        3.59        2.39      0.14 o
   1  -1   4      665.41      687.12      6.24 o
   2  -1   4      299.77      327.91      3.15 o
   3  -1   4      209.83      213.64      3.09 o
   4  -1   4       53.02       59.09      1.00 o
   5  -1   4        9.89        9.30      0.47 o
   6  -1   4       57.03       55.08      2.94 o
   7  -1   4      122.91      124.64      5.28 o
   8  -1   4        5.27        9.26      1.62 o
 -11   0   4        2.44        3.48      1.23 o
 -10   0   4        5.41        6.92      0.88 o
  -9   0   4       15.61       12.38      0.80 o
  -8   0   4        4.27        3.82      0.32 o
  -7   0   4       19.02       18.60      0.46 o
  -6   0   4        0.89        0.93      0.16 o
  -5   0   4      142.42      120.22      1.44 o
  -4   0   4     1674.12     1619.32     15.98 o
  -3   0   4        4.47        6.56      0.20 o
  -2   0   4      234.87      237.40      1.95 o
  -1   0   4     1408.85     1394.23     11.27 o
   0   0   4       22.92       32.35      0.47 o
   1   0   4      450.76      504.11      4.63 o
   2   0   4        8.61        9.51      0.33 o
   3   0   4       29.50       37.47      0.66 o
   4   0   4        0.40        0.40      0.18 o
   5   0   4        3.00        2.25      0.37 o
   6   0   4       60.16       68.00      2.84 o
   7   0   4        1.80        3.23      1.18 o
 -11   1   4        1.14        0.08      0.86 o
 -10   1   4       23.39       19.86      1.73 o
  -9   1   4      114.81      103.56      2.06 o
  -8   1   4       41.56       39.56      0.99 o
  -7   1   4       61.98       67.26      0.92 o
  -6   1   4        7.25        4.31      0.31 o
  -5   1   4       60.48       69.24      0.84 o
  -4   1   4       69.52       68.94      0.82 o
  -3   1   4       62.29       60.04      0.69 o
  -2   1   4      336.47      339.13      2.83 o
  -1   1   4      452.98      477.90      4.14 o
   0   1   4       50.46       44.28      0.55 o
   1   1   4     1626.14     1761.07     16.46 o
   2   1   4        0.46        0.45      0.13 o
   3   1   4        3.40        4.55      0.25 o
   4   1   4        1.21        1.39      0.25 o
   5   1   4       51.24       45.91      1.23 o
   6   1   4       14.97       14.96      1.05 o
   7   1   4       77.71       79.61      4.13 o
 -11   2   4        2.50        3.63      1.16 o
 -10   2   4        0.88        1.21      0.46 o
  -9   2   4       18.73       18.47      0.58 o
  -8   2   4      106.59       89.69      1.28 o
  -7   2   4      108.30      100.96      1.19 o
  -6   2   4        3.23        4.30      0.20 o
  -5   2   4      267.24      273.75      3.66 o
  -4   2   4      269.17      273.31      3.30 o
  -3   2   4       63.13       58.50      0.83 o
  -2   2   4       46.03       46.88      0.69 o
  -1   2   4       37.29       38.72      0.69 o
   0   2   4        7.43       14.13      0.42 o
   1   2   4       41.31       46.02      0.65 o
   2   2   4      333.87      338.72      3.88 o
   3   2   4        5.77        5.42      0.33 o
   4   2   4        3.14        2.33      0.33 o
   5   2   4        2.84        2.12      0.48 o
   6   2   4       31.62       35.21      2.48 o
 -11   3   4        4.16        4.56      0.88 o
 -10   3   4        4.22        3.05      1.03 o
  -9   3   4       42.29       38.11      0.88 o
  -8   3   4       14.38       17.81      0.40 o
  -7   3   4       43.92       45.09      0.93 o
  -6   3   4        2.18        1.70      0.22 o
  -5   3   4       62.19       57.56      0.78 o
  -4   3   4       58.04       55.44      0.72 o
  -3   3   4        9.27       13.79      0.30 o
  -2   3   4        4.87        2.04      0.13 o
  -1   3   4       26.93       25.54      0.48 o
   0   3   4       96.98      107.69      1.78 o
   1   3   4       57.93       56.44      0.78 o
   2   3   4       29.00       27.80      0.70 o
   3   3   4       13.86       17.64      0.53 o
   4   3   4       13.16       12.07      0.83 o
   5   3   4        2.92        3.37      0.56 o
   6   3   4       16.48       19.40      2.00 o
 -11   4   4        1.58        1.70      0.70 o
 -10   4   4       65.05       64.59      2.37 o
  -9   4   4       27.22       20.74      0.92 o
  -8   4   4      156.73      139.88      1.97 o
  -7   4   4        1.74        1.82      0.17 o
  -6   4   4       18.23       22.62      0.44 o
  -5   4   4      468.08      496.88      5.79 o
  -4   4   4      290.83      295.39      4.34 o
  -3   4   4        3.17        4.57      0.22 o
  -2   4   4      315.34      309.40      3.66 o
  -1   4   4       20.90       17.49      0.41 o
   0   4   4        0.55        0.85      0.23 o
   1   4   4       82.53       85.43      1.75 o
   2   4   4        7.48        8.55      0.38 o
   3   4   4       15.18       16.21      0.52 o
   4   4   4        0.16        0.22      0.31 o
   5   4   4        1.29        1.91      0.76 o
 -11   5   4        0.23       -0.70      0.70 o
 -10   5   4       68.59       63.08      1.78 o
  -9   5   4        3.33        3.36      0.40 o
  -8   5   4       68.13       62.14      0.96 o
  -7   5   4       27.35       33.51      0.56 o
  -6   5   4        0.10        0.37      0.15 o
  -5   5   4       16.55       15.94      0.39 o
  -4   5   4       66.95       62.10      1.08 o
  -3   5   4        6.37        9.17      0.37 o
  -2   5   4       49.65       55.58      0.94 o
  -1   5   4        2.84        2.62      0.20 o
   0   5   4      280.76      272.60      3.43 o
   1   5   4       56.96       59.70      1.14 o
   2   5   4        1.68        1.47      0.42 o
   3   5   4        0.28       -0.35      0.50 o
   4   5   4        1.01        0.96      0.68 o
 -11   6   4        1.30        1.83      0.98 o
 -10   6   4       14.70       17.10      1.67 o
  -9   6   4        9.25        8.27      0.63 o
  -8   6   4        2.89        4.45      0.30 o
  -7   6   4       27.32       26.86      0.56 o
  -6   6   4       22.29       23.89      0.52 o
  -5   6   4       22.98       27.78      0.60 o
  -4   6   4      229.81      241.30      5.45 o
  -3   6   4       97.54       97.28      1.82 o
  -2   6   4       25.39       26.89      0.59 o
  -1   6   4       97.01       89.83      1.29 o
   0   6   4        5.48        4.72      0.32 o
   1   6   4      107.01      104.66      1.98 o
   2   6   4        0.49        0.56      0.42 o
   3   6   4        6.44        5.38      0.81 o
   4   6   4        1.50        2.79      0.85 o
 -11   7   4        0.25        0.08      0.81 o
 -10   7   4       42.69       45.00      2.56 o
  -9   7   4        4.58        2.83      0.38 o
  -8   7   4       11.54       12.31      0.48 o
  -7   7   4       13.05       11.18      0.46 o
  -6   7   4        9.48        6.99      0.39 o
  -5   7   4      150.57      149.69      2.71 o
  -4   7   4       16.53       15.19      0.62 o
  -3   7   4        2.94        2.87      0.33 o
  -2   7   4        1.09        1.31      0.25 o
  -1   7   4      154.21      149.70      2.46 o
   0   7   4        4.32        4.71      0.37 o
   1   7   4       16.90       17.56      1.08 o
   2   7   4        1.44        2.25      0.65 o
   3   7   4        1.29       -0.04      0.63 o
 -11   8   4        2.29        5.97      1.19 o
 -10   8   4        0.55        0.51      1.01 o
  -9   8   4       36.74       41.95      1.24 o
  -8   8   4       31.97       31.13      0.94 o
  -7   8   4       11.97       11.26      0.88 o
  -6   8   4        2.80        2.72      0.25 o
  -5   8   4       14.39       13.31      1.24 o
  -4   8   4       70.74       69.15      1.45 o
  -3   8   4        7.37        5.79      0.47 o
  -2   8   4        5.24        5.05      0.74 o
  -1   8   4        0.17        0.23      0.34 o
   0   8   4       73.04       70.06      2.00 o
   1   8   4        0.95        2.03      0.58 o
   2   8   4        1.27        0.50      0.61 o
 -10   9   4       16.02       15.49      1.47 o
  -9   9   4        3.27        2.39      0.41 o
  -8   9   4        0.82        0.04      0.27 o
  -7   9   4       20.07       22.50      0.70 o
  -6   9   4        0.45       -0.15      0.65 o
  -5   9   4       55.82       56.88      2.78 o
  -4   9   4       63.54       58.35      1.32 o
  -3   9   4        0.28        0.48      0.31 o
  -2   9   4        0.11        0.07      0.36 o
  -1   9   4        9.25        9.75      0.90 o
   0   9   4        0.32        0.53      0.87 o
 -10  10   4        2.45        2.09      0.45 o
  -9  10   4        0.88        0.34      0.32 o
  -8  10   4        6.74        6.87      0.39 o
  -6  10   4        2.79        2.09      0.92 o
  -5  10   4       26.67       25.25      1.96 o
  -4  10   4       16.51       15.76      0.64 o
  -3  10   4        5.16        4.47      0.52 o
  -2  10   4        9.36        9.90      0.66 o
  -1  10   4        6.42        5.25      1.05 o
  -5  11   4        2.68        0.51      0.85 o
  -4  11   4        0.49        0.47      0.33 o
  -3  11   4        0.05       -0.06      0.38 o
   1 -12   5        8.74        9.63      1.52 o
   2 -12   5        3.37        3.43      1.13 o
   3 -12   5        0.64        0.74      0.94 o
   4 -12   5       25.13       24.60      2.10 o
   5 -12   5       11.78       10.86      1.54 o
  -2 -11   5        8.04        7.16      1.72 o
  -1 -11   5       63.47       68.60      2.30 o
   0 -11   5        4.42        4.17      0.67 o
   1 -11   5        0.59        0.60      0.49 o
   2 -11   5        0.00        0.35      0.46 o
   3 -11   5        4.14        2.91      0.61 o
   4 -11   5        0.30        1.02      0.50 o
   5 -11   5        1.38        1.28      0.55 o
   6 -11   5        0.63        1.15      0.58 o
  -3 -10   5        0.50        0.70      1.14 o
  -2 -10   5       29.01       31.98      1.52 o
  -1 -10   5       13.79       15.58      1.45 o
   0 -10   5       15.65       18.23      0.95 o
   1 -10   5        3.73        2.95      0.50 o
   2 -10   5        8.82        6.05      0.60 o
   3 -10   5       46.72       48.70      1.49 o
   4 -10   5       86.06       81.42      2.09 o
   5 -10   5        8.92        8.00      0.82 o
   6 -10   5        0.05       -0.39      0.52 o
   7 -10   5        3.25        6.28      0.85 o
  -5  -9   5        0.58        0.33      0.70 o
  -4  -9   5        7.60        6.90      0.91 o
  -3  -9   5        0.10       -0.22      0.49 o
  -2  -9   5       12.95       14.26      0.71 o
  -1  -9   5       40.57       40.53      1.36 o
   0  -9   5      119.89      131.65      2.17 o
   1  -9   5        5.48        5.13      0.37 o
   2  -9   5       40.36       35.80      0.72 o
   3  -9   5       17.34       19.24      0.59 o
   4  -9   5       44.55       40.63      1.13 o
   5  -9   5       34.10       32.44      1.07 o
   6  -9   5        8.69        5.59      0.80 o
   7  -9   5        0.48        0.86      0.62 o
  -6  -8   5        0.43        0.81      0.78 o
  -5  -8   5        0.07       -0.40      0.57 o
  -4  -8   5        2.77        3.10      0.57 o
  -3  -8   5        0.31        0.56      0.36 o
  -2  -8   5        0.00       -0.25      0.31 o
  -1  -8   5       43.96       43.94      0.94 o
   0  -8   5        1.38        1.14      0.33 o
   1  -8   5      248.59      242.61      2.78 o
   2  -8   5       72.02       73.92      1.26 o
   3  -8   5      102.02       88.90      1.36 o
   4  -8   5        0.21        0.36      0.25 o
   5  -8   5       22.67       19.60      0.75 o
   6  -8   5       14.99       14.60      0.80 o
   7  -8   5        0.00        0.13      0.46 o
   8  -8   5        1.81        1.20      0.61 o
  -7  -7   5        0.22        0.35      1.00 o
  -6  -7   5        1.62        1.29      0.46 o
  -5  -7   5       11.39       11.85      0.73 o
  -4  -7   5        0.82        0.63      0.24 o
  -3  -7   5       55.16       58.34      0.95 o
  -2  -7   5       47.61       40.44      0.78 o
  -1  -7   5       33.64       37.97      0.64 o
   0  -7   5       10.48        8.59      0.42 o
   1  -7   5      135.59      127.65      1.72 o
   2  -7   5       21.98       20.78      0.55 o
   3  -7   5        0.46        0.12      0.19 o
   4  -7   5        8.02        5.92      0.36 o
   5  -7   5       12.10       12.46      0.36 o
   6  -7   5       84.50       82.63      1.93 o
   7  -7   5        0.22       -0.30      0.44 o
   8  -7   5       15.45       18.55      1.17 o
  -7  -6   5       11.85       11.63      1.63 o
  -6  -6   5        0.62       -0.49      0.54 o
  -5  -6   5        4.14        4.00      0.41 o
  -4  -6   5        4.95        4.92      0.33 o
  -3  -6   5       45.39       44.50      0.80 o
  -2  -6   5       10.59       10.09      0.32 o
  -1  -6   5       11.50       13.61      0.50 o
   0  -6   5      233.33      224.49      2.23 o
   1  -6   5      294.48      295.17      2.90 o
   2  -6   5       11.55       11.88      0.31 o
   3  -6   5       32.54       33.14      0.57 o
   4  -6   5       19.31       17.34      0.43 o
   5  -6   5       16.29       15.52      0.82 o
   6  -6   5        4.91        4.71      0.36 o
   7  -6   5        1.56        1.26      0.43 o
   8  -6   5        0.12        0.16      0.67 o
  -8  -5   5        0.21        0.65      1.04 o
  -7  -5   5       30.52       22.38      2.64 o
  -6  -5   5       51.12       48.63      1.26 o
  -5  -5   5        0.10       -0.19      0.21 o
  -4  -5   5       11.27       12.02      0.46 o
  -3  -5   5      126.01      137.52      1.51 o
  -2  -5   5       59.47       57.05      0.84 o
  -1  -5   5       11.90       10.91      0.40 o
   0  -5   5       15.78       16.58      0.34 o
   1  -5   5       21.76       21.88      0.39 o
   2  -5   5        3.64        3.71      0.19 o
   3  -5   5       44.22       46.05      0.68 o
   4  -5   5        2.00        1.20      0.19 o
   5  -5   5        0.47        0.72      0.23 o
   6  -5   5      106.80      105.78      1.76 o
   7  -5   5        0.47        1.29      0.67 o
   8  -5   5        0.52       -0.59      0.97 o
  -9  -4   5        1.25        1.64      1.08 o
  -8  -4   5      156.39      165.08      6.46 o
  -7  -4   5       10.68       12.44      1.28 o
  -6  -4   5       57.27       52.70      1.05 o
  -5  -4   5       25.66       26.60      0.62 o
  -4  -4   5        0.32        0.70      0.18 o
  -3  -4   5       66.04       62.42      0.81 o
  -2  -4   5      328.76      340.61      3.24 o
  -1  -4   5       97.94      107.67      1.12 o
   0  -4   5       13.47       22.16      0.38 o
   1  -4   5      134.99      151.74      1.51 o
   2  -4   5        0.31        1.18      0.14 o
   3  -4   5       94.72       93.81      1.08 o
   4  -4   5       35.74       37.44      0.72 o
   5  -4   5       54.52       54.46      1.01 o
   6  -4   5       47.18       47.13      1.07 o
   7  -4   5        2.99        2.00      0.59 o
   8  -4   5        5.46        6.34      1.41 o
  -9  -3   5        1.37        1.87      1.01 o
  -8  -3   5      118.60       97.22      4.34 o
  -7  -3   5      492.27      479.39      8.97 o
  -6  -3   5        0.19       -0.18      0.18 o
  -5  -3   5       62.76       66.42      1.06 o
  -4  -3   5       23.46       27.30      0.61 o
  -3  -3   5      103.80      121.53      1.37 o
  -2  -3   5       15.35       13.83      0.36 o
  -1  -3   5      618.60      628.33      5.23 o
   0  -3   5      294.02      296.34      2.70 o
   1  -3   5      152.82      152.38      1.51 o
   2  -3   5       15.79       13.48      0.32 o
   3  -3   5        5.32        6.46      0.26 o
   4  -3   5      147.32      149.04      1.88 o
   5  -3   5       11.45       11.57      0.55 o
   6  -3   5       25.12       22.05      1.23 o
   7  -3   5       17.60       16.85      1.78 o
   8  -3   5       12.81       17.09      2.03 o
 -10  -2   5        6.10        9.35      1.56 o
  -9  -2   5        0.68        1.17      0.95 o
  -8  -2   5      182.77      183.98      4.65 o
  -7  -2   5      179.31      172.36      2.48 o
  -6  -2   5       33.88       32.19      0.75 o
  -5  -2   5        9.56       11.64      0.48 o
  -4  -2   5      373.36      383.25      4.79 o
  -3  -2   5      444.16      545.24      6.49 o
  -2  -2   5     2504.88     2626.50     23.28 o
  -1  -2   5      784.80      882.35      8.49 o
   0  -2   5      112.36      108.88      1.13 o
   1  -2   5      798.15      828.91      7.53 o
   2  -2   5        7.00        7.52      0.36 o
   3  -2   5       85.51       83.87      1.11 o
   4  -2   5       90.71       91.92      1.32 o
   5  -2   5       16.30       16.04      0.64 o
   6  -2   5        1.72        3.09      1.04 o
   7  -2   5        6.93        6.18      1.30 o
 -10  -1   5        5.26        6.48      1.32 o
  -9  -1   5        0.15        0.38      0.51 o
  -8  -1   5      531.84      505.50      7.95 o
  -7  -1   5       63.68       63.91      1.08 o
  -6  -1   5      142.26      138.72      1.71 o
  -5  -1   5      141.13      123.81      1.52 o
  -4  -1   5        3.06        5.05      0.22 o
  -3  -1   5      915.32      956.14      8.56 o
  -2  -1   5     1888.69     1953.44     16.46 o
  -1  -1   5      317.64      317.94      2.85 o
   0  -1   5       10.15        8.58      0.23 o
   1  -1   5        0.18        0.64      0.13 o
   2  -1   5      300.78      294.60      2.76 o
   3  -1   5      325.44      307.95      3.21 o
   4  -1   5       20.00       15.72      0.65 o
   5  -1   5       16.08       18.88      0.94 o
   6  -1   5       78.34       75.70      3.73 o
   7  -1   5        0.12        0.50      0.95 o
 -11   0   5        0.36        1.45      1.04 o
 -10   0   5        0.13        0.79      0.47 o
  -9   0   5       10.01        8.28      0.67 o
  -8   0   5        5.52        6.59      0.36 o
  -7   0   5      217.56      214.35      2.47 o
  -6   0   5      250.90      229.42      2.41 o
  -5   0   5        6.28        7.78      0.28 o
  -4   0   5      933.91      856.63      8.58 o
  -3   0   5     1937.97     2090.62     16.87 o
  -2   0   5       34.37       48.16      0.56 o
  -1   0   5       57.44       50.40      0.62 o
   0   0   5       24.49       22.07      0.38 o
   1   0   5       70.10       74.44      0.93 o
   2   0   5       59.40       62.52      1.07 o
   3   0   5        1.14        0.45      0.16 o
   4   0   5       41.68       34.06      0.80 o
   5   0   5       47.62       43.89      1.71 o
   6   0   5       21.37       17.76      1.80 o
   7   0   5       26.34       24.93      2.30 o
 -11   1   5        4.94        4.66      1.32 o
 -10   1   5        3.48        2.51      0.73 o
  -9   1   5        4.05        4.15      0.43 o
  -8   1   5        1.30        0.74      0.21 o
  -7   1   5        6.21        4.07      0.29 o
  -6   1   5       20.31       14.06      0.43 o
  -5   1   5      753.17      707.88      6.75 o
  -4   1   5      191.22      185.92      1.91 o
  -3   1   5        1.41        2.68      0.11 o
  -2   1   5        0.55        0.93      0.10 o
  -1   1   5       38.90       38.80      0.49 o
   0   1   5      607.97      595.63      6.28 o
   1   1   5       38.82       33.60      0.55 o
   2   1   5       23.68       30.79      0.54 o
   3   1   5        2.07        2.03      0.31 o
   4   1   5       38.86       32.76      0.99 o
   5   1   5        3.42        4.21      0.66 o
   6   1   5        4.79        4.65      1.26 o
 -11   2   5        2.60        2.91      0.79 o
 -10   2   5       11.97       13.48      0.80 o
  -9   2   5       28.19       28.24      0.85 o
  -8   2   5       11.60       10.89      0.37 o
  -7   2   5       58.62       48.90      0.78 o
  -6   2   5        8.87       11.17      0.40 o
  -5   2   5      232.18      228.40      2.86 o
  -4   2   5        0.09        0.24      0.20 o
  -3   2   5      362.59      375.20      3.87 o
  -2   2   5        0.60        0.09      0.12 o
  -1   2   5       10.22        7.46      0.20 o
   0   2   5       15.19       13.29      0.37 o
   1   2   5       14.13       19.44      0.41 o
   2   2   5      112.70      107.13      1.58 o
   3   2   5       43.60       33.17      0.84 o
   4   2   5        0.00        0.33      0.30 o
   5   2   5        2.48        3.44      1.08 o
   6   2   5       42.04       47.26      3.03 o
 -11   3   5        0.97       -0.02      0.90 o
 -10   3   5        0.48        0.56      0.58 o
  -9   3   5       17.03       15.71      0.52 o
  -8   3   5       63.42       55.43      0.99 o
  -7   3   5        2.19        2.56      0.26 o
  -6   3   5        5.32        7.31      0.31 o
  -5   3   5        5.78        6.00      0.51 o
  -4   3   5       17.98       20.65      0.42 o
  -3   3   5      121.26      101.78      1.35 o
  -2   3   5       68.97       80.46      1.14 o
  -1   3   5      173.28      164.13      2.63 o
   0   3   5        4.54        5.20      0.32 o
   1   3   5        3.20        4.95      0.24 o
   2   3   5       31.37       30.32      0.81 o
   3   3   5       14.59       14.05      0.54 o
   4   3   5        3.23        3.01      0.59 o
   5   3   5        1.22        1.90      1.01 o
 -11   4   5        0.06        0.18      0.56 o
 -10   4   5        0.01       -0.29      0.41 o
  -9   4   5       34.15       27.74      1.07 o
  -8   4   5      113.09      105.67      1.89 o
  -7   4   5      110.31      117.16      1.65 o
  -6   4   5        5.76        9.22      0.27 o
  -5   4   5       39.18       34.20      0.57 o
  -4   4   5        0.44        0.20      0.13 o
  -3   4   5      220.24      222.76      3.34 o
  -2   4   5       19.80       21.93      0.49 o
  -1   4   5       33.32       33.51      0.64 o
   0   4   5       99.86       93.88      1.42 o
   1   4   5       11.98       13.18      0.57 o
   2   4   5       29.60       30.65      1.11 o
   3   4   5       10.15       11.38      1.03 o
   4   4   5        0.31        0.50      0.65 o
 -11   5   5        0.55        0.26      0.83 o
 -10   5   5        1.55        1.89      0.88 o
  -9   5   5       17.14       13.24      0.56 o
  -8   5   5        8.03        7.78      0.41 o
  -7   5   5        9.53        7.82      0.38 o
  -6   5   5       19.89       18.41      0.41 o
  -5   5   5       31.52       29.41      0.49 o
  -4   5   5        0.30        0.30      0.19 o
  -3   5   5       18.80       18.88      0.49 o
  -2   5   5        8.97        7.54      0.27 o
  -1   5   5      315.82      304.18      4.44 o
   0   5   5        2.47        3.83      0.52 o
   1   5   5       50.30       46.69      1.17 o
   2   5   5       11.87       14.54      0.82 o
   3   5   5        3.23        4.72      0.96 o
   4   5   5        4.98        8.62      1.16 o
 -11   6   5        0.02        0.47      0.87 o
 -10   6   5       33.24       35.74      2.24 o
  -9   6   5       37.13       31.00      1.07 o
  -8   6   5      105.11      100.18      1.79 o
  -7   6   5       34.25       36.39      0.82 o
  -6   6   5       80.57       81.21      1.10 o
  -5   6   5      106.38      107.45      1.86 o
  -4   6   5        0.03        0.06      0.15 o
  -3   6   5        4.47        4.14      0.40 o
  -2   6   5       16.34       18.81      0.50 o
  -1   6   5       24.68       23.22      0.69 o
   0   6   5       14.86       13.30      0.56 o
   1   6   5        5.70        4.34      0.66 o
   2   6   5        1.50        0.41      0.56 o
   3   6   5       11.44       13.55      1.17 o
 -11   7   5        3.67        3.89      1.08 o
 -10   7   5       16.97       12.79      1.38 o
  -9   7   5       11.87       12.33      0.84 o
  -8   7   5       44.82       42.22      1.43 o
  -7   7   5        0.51       -0.01      0.38 o
  -6   7   5        2.07        2.81      0.29 o
  -5   7   5       41.44       44.22      1.04 o
  -4   7   5       19.79       16.87      0.69 o
  -3   7   5        0.27        0.48      0.23 o
  -2   7   5      101.69      108.87      1.93 o
  -1   7   5        6.42        5.73      0.48 o
   0   7   5       26.49       24.02      1.11 o
   1   7   5        0.33        0.32      0.50 o
   2   7   5        0.70        1.06      0.65 o
 -11   8   5        1.56        1.24      0.90 o
 -10   8   5        0.91        0.37      0.70 o
  -9   8   5       31.84       30.71      2.42 o
  -8   8   5        9.12        9.59      0.53 o
  -7   8   5       41.88       39.35      1.05 o
  -6   8   5        3.23        4.03      0.30 o
  -5   8   5       23.77       27.49      0.76 o
  -4   8   5        7.76        9.12      0.42 o
  -3   8   5        1.26        0.79      0.29 o
  -2   8   5        1.07        0.69      0.33 o
  -1   8   5       44.29       45.95      1.61 o
   0   8   5       20.10       20.25      1.77 o
   1   8   5       17.69       14.14      1.69 o
 -10   9   5        0.05        0.59      0.52 o
  -9   9   5        4.10        3.29      0.41 o
  -8   9   5        0.00       -0.24      0.24 o
  -7   9   5        1.99        1.90      0.30 o
  -6   9   5        3.57        3.67      0.36 o
  -5   9   5       31.03       27.60      0.80 o
  -4   9   5        0.85        0.67      0.25 o
  -3   9   5        0.74        0.62      0.30 o
  -2   9   5        0.62        0.70      0.39 o
  -1   9   5        8.59        7.95      1.20 o
  -9  10   5        2.12        1.75      0.35 o
  -8  10   5        0.35        0.41      0.23 o
  -5  10   5        0.40        1.44      0.27 o
  -4  10   5       21.50       20.02      0.65 o
  -3  10   5        2.98        3.37      0.56 o
  -2  10   5        2.22        2.79      0.93 o
  -5  11   5        6.61        7.75      0.48 o
   1 -12   6        0.08        0.77      1.04 o
   2 -12   6        0.04       -0.26      0.97 o
   3 -12   6        0.19       -0.61      0.91 o
   4 -12   6        1.43        1.70      1.04 o
  -2 -11   6        0.02        0.13      0.62 o
  -1 -11   6       59.94       65.94      2.31 o
   0 -11   6       58.74       66.10      2.29 o
   1 -11   6       12.87       14.02      1.80 o
   2 -11   6        0.01       -0.71      0.71 o
   3 -11   6        5.45        6.48      0.77 o
   4 -11   6        1.25       -0.25      0.53 o
   5 -11   6        0.07       -0.31      0.54 o
  -3 -10   6        7.20        7.15      0.95 o
  -2 -10   6       47.04       43.30      2.38 o
  -1 -10   6       60.25       62.32      2.17 o
   0 -10   6       10.86       10.68      0.95 o
   1 -10   6        9.62        9.50      0.75 o
   2 -10   6        7.23        6.72      0.68 o
   3 -10   6        4.68        6.74      0.77 o
   4 -10   6        4.90        4.55      0.91 o
   5 -10   6       30.90       29.86      1.52 o
   6 -10   6        3.54        2.31      0.72 o
  -5  -9   6       20.08       18.53      1.51 o
  -4  -9   6        3.03        2.63      1.20 o
  -3  -9   6       14.15       13.30      1.53 o
  -2  -9   6        4.38        5.14      0.61 o
  -1  -9   6      288.26      297.25      4.87 o
   0  -9   6      130.57      131.64      2.24 o
   1  -9   6        5.36        5.86      0.48 o
   2  -9   6       13.41        9.58      0.54 o
   3  -9   6       16.70       14.28      0.64 o
   4  -9   6        0.00        0.33      0.32 o
   5  -9   6       19.84       18.12      0.98 o
   6  -9   6        0.95       -0.03      0.61 o
   7  -9   6        1.43        2.73      0.82 o
  -6  -8   6        1.85        2.45      1.06 o
  -5  -8   6        0.64        1.42      0.69 o
  -4  -8   6        3.33        3.95      0.61 o
  -3  -8   6       11.60       11.04      0.74 o
  -2  -8   6      128.38      140.65      2.21 o
  -1  -8   6      247.86      248.47      3.66 o
   0  -8   6       56.37       54.17      1.09 o
   1  -8   6       11.12       10.75      0.42 o
   2  -8   6       11.72       11.53      0.50 o
   3  -8   6       18.76       17.12      0.68 o
   4  -8   6      109.93      100.71      1.89 o
   5  -8   6       58.22       55.21      1.52 o
   6  -8   6        0.15       -0.08      0.45 o
   7  -8   6        4.68        6.36      0.78 o
  -7  -7   6        0.06        0.54      1.00 o
  -6  -7   6       16.64       16.74      1.27 o
  -5  -7   6        4.67        4.17      0.48 o
  -4  -7   6        8.53        9.48      0.46 o
  -3  -7   6       66.58       64.61      1.13 o
  -2  -7   6       10.99       12.60      0.70 o
  -1  -7   6      281.44      295.08      3.06 o
   0  -7   6        5.53        6.19      0.26 o
   1  -7   6        4.77        4.72      0.24 o
   2  -7   6        3.37        3.99      0.22 o
   3  -7   6       16.83       18.13      0.47 o
   4  -7   6       91.38       73.56      1.16 o
   5  -7   6       10.83       10.30      0.54 o
   6  -7   6        1.11        0.69      0.50 o
   7  -7   6        6.77        8.92      0.87 o
  -8  -6   6       29.00       40.48      2.87 o
  -7  -6   6        1.09       -0.33      0.88 o
  -6  -6   6        1.97        0.86      0.42 o
  -5  -6   6        3.80        3.33      0.40 o
  -4  -6   6        5.05        6.31      0.35 o
  -3  -6   6       30.70       34.44      0.70 o
  -2  -6   6        0.02       -0.01      0.22 o
  -1  -6   6      369.06      360.16      3.63 o
   0  -6   6       58.67       62.76      0.98 o
   1  -6   6      110.91      110.91      1.22 o
   2  -6   6        0.88        1.04      0.18 o
   3  -6   6       17.94       13.93      0.41 o
   4  -6   6       10.56        9.33      0.43 o
   5  -6   6        0.74        0.47      0.28 o
   6  -6   6        0.58       -0.16      0.33 o
   7  -6   6       10.67       11.27      1.11 o
  -8  -5   6        0.26       -0.73      0.90 o
  -7  -5   6        1.27       -0.32      0.48 o
  -6  -5   6        2.74        1.86      0.37 o
  -5  -5   6       33.40       34.51      0.81 o
  -4  -5   6       65.75       61.44      0.91 o
  -3  -5   6      277.82      278.86      2.92 o
  -2  -5   6       14.54       12.74      0.40 o
  -1  -5   6       23.90       25.29      0.47 o
   0  -5   6      116.35      116.46      1.33 o
   1  -5   6       11.02       11.78      0.32 o
   2  -5   6       24.46       26.80      0.49 o
   3  -5   6        1.48        2.33      0.22 o
   4  -5   6       26.40       21.36      0.55 o
   5  -5   6       33.10       33.41      0.86 o
   6  -5   6       70.90       71.58      1.58 o
   7  -5   6       13.57       11.33      1.18 o
  -9  -4   6        2.65        3.27      1.20 o
  -8  -4   6       12.28       11.46      1.57 o
  -7  -4   6        0.90        0.39      0.69 o
  -6  -4   6        2.23        1.61      0.29 o
  -5  -4   6       58.67       56.06      1.07 o
  -4  -4   6      101.02      105.14      1.24 o
  -3  -4   6       65.15       64.14      0.89 o
  -2  -4   6      186.78      183.10      1.89 o
  -1  -4   6      752.25      790.85      6.58 o
   0  -4   6      579.00      598.61      5.27 o
   1  -4   6      239.19      226.02      2.18 o
   2  -4   6      302.33      306.55      2.88 o
   3  -4   6        6.76        6.38      0.28 o
   4  -4   6       56.87       57.57      0.98 o
   5  -4   6       69.14       66.94      1.31 o
   6  -4   6       27.94       27.26      1.18 o
   7  -4   6        3.35        2.84      1.08 o
  -9  -3   6        3.66        4.27      1.18 o
  -8  -3   6        1.72        1.18      0.90 o
  -7  -3   6       59.42       55.45      2.00 o
  -6  -3   6      275.22      279.33      3.67 o
  -5  -3   6      124.26      118.55      1.63 o
  -4  -3   6      203.03      192.99      2.22 o
  -3  -3   6       12.29        7.37      0.27 o
  -2  -3   6      153.87      157.76      1.57 o
  -1  -3   6       75.36       75.79      0.84 o
   0  -3   6      133.60      126.08      1.31 o
   1  -3   6        0.00        0.06      0.13 o
   2  -3   6       67.83       65.26      0.84 o
   3  -3   6       51.09       52.42      0.84 o
   4  -3   6      368.28      369.54      4.10 o
   5  -3   6       27.76       25.77      1.12 o
   6  -3   6       40.85       41.56      2.72 o
   7  -3   6        0.12        1.72      1.04 o
 -10  -2   6        0.16       -0.01      0.88 o
  -9  -2   6       37.91       37.03      2.58 o
  -8  -2   6      172.26      173.42      8.03 o
  -7  -2   6       30.32       30.06      0.73 o
  -6  -2   6        6.90        6.17      0.33 o
  -5  -2   6        9.61       16.92      0.43 o
  -4  -2   6      127.32      148.38      1.65 o
  -3  -2   6        3.37        2.10      0.24 o
  -2  -2   6      142.75      161.06      1.66 o
  -1  -2   6        0.21       -0.04      0.09 o
   0  -2   6       25.61       21.58      0.41 o
   1  -2   6        1.73        1.19      0.20 o
   2  -2   6        0.11        0.14      0.19 o
   3  -2   6       83.37       75.98      1.75 o
   4  -2   6        5.76        4.69      0.35 o
   5  -2   6        0.01        0.64      0.74 o
   6  -2   6        5.61        5.12      1.23 o
   7  -2   6        4.45        7.51      1.59 o
 -10  -1   6        7.51        4.43      1.16 o
  -9  -1   6       24.85       27.11      1.39 o
  -8  -1   6      100.96       99.38      1.78 o
  -7  -1   6      668.39      675.48      7.49 o
  -6  -1   6        8.25        8.28      0.33 o
  -5  -1   6       78.33       75.49      0.97 o
  -4  -1   6       30.28       34.30      0.55 o
  -3  -1   6      134.43      143.25      1.41 o
  -2  -1   6      246.55      267.79      2.46 o
  -1  -1   6      165.64      163.23      1.60 o
   0  -1   6       29.38       21.99      0.40 o
   1  -1   6        0.02        0.01      0.12 o
   2  -1   6        9.23        8.82      0.32 o
   3  -1   6       65.21       67.92      1.13 o
   4  -1   6       10.35       10.31      0.54 o
   5  -1   6        0.52       -0.46      0.67 o
   6  -1   6        8.32        6.18      1.37 o
 -11   0   6        0.04        0.64      0.97 o
 -10   0   6        1.73        1.23      0.50 o
  -9   0   6        0.02       -0.06      0.31 o
  -8   0   6      182.98      179.68      2.31 o
  -7   0   6      174.27      176.86      1.97 o
  -6   0   6      117.49      109.15      1.29 o
  -5   0   6        9.79       14.11      0.43 o
  -4   0   6      190.00      195.18      2.14 o
  -3   0   6      230.79      285.33      2.70 o
  -2   0   6      624.76      665.68      6.03 o
  -1   0   6       21.98       22.09      0.39 o
   0   0   6      635.65      667.55      6.11 o
   1   0   6      364.76      381.42      3.66 o
   2   0   6        0.36        0.27      0.17 o
   3   0   6       10.92        8.77      0.42 o
   4   0   6       32.16       32.55      1.75 o
   5   0   6       35.71       37.34      1.65 o
   6   0   6        3.92        6.25      1.39 o
 -11   1   6       22.83       18.69      1.95 o
 -10   1   6        1.79        1.90      1.07 o
  -9   1   6       66.52       64.66      1.45 o
  -8   1   6      163.78      154.89      1.99 o
  -7   1   6       26.26       25.19      0.50 o
  -6   1   6        0.93        1.47      0.20 o
  -5   1   6       45.66       45.48      0.68 o
  -4   1   6       73.24       75.10      0.90 o
  -3   1   6        6.78        5.43      0.18 o
  -2   1   6      743.88      771.62      6.95 o
  -1   1   6      540.91      551.06      5.05 o
   0   1   6       66.21       58.36      0.84 o
   1   1   6        8.42        8.46      0.41 o
   2   1   6      111.59      135.74      1.96 o
   3   1   6       83.56       75.57      1.45 o
   4   1   6        1.47        1.24      0.54 o
   5   1   6        0.02       -0.22      0.78 o
   6   1   6       33.77       35.26      2.69 o
 -11   2   6        2.61        1.59      0.71 o
 -10   2   6        5.47        6.43      0.63 o
  -9   2   6        9.69        9.24      0.49 o
  -8   2   6        2.90        2.30      0.25 o
  -7   2   6      280.23      285.58      3.59 o
  -6   2   6        1.34        1.07      0.18 o
  -5   2   6      285.02      308.28      3.80 o
  -4   2   6      111.74      119.74      1.40 o
  -3   2   6      456.87      457.75      5.05 o
  -2   2   6      430.55      409.08      4.57 o
  -1   2   6       95.14       90.75      1.06 o
   0   2   6        0.25        0.41      0.17 o
   1   2   6       17.12       14.15      0.42 o
   2   2   6        9.90        8.59      0.39 o
   3   2   6        0.93        1.02      0.32 o
   4   2   6        4.16        3.37      0.55 o
   5   2   6       17.93       17.50      1.93 o
 -11   3   6       16.71       19.42      1.33 o
 -10   3   6       11.82       11.54      0.98 o
  -9   3   6       88.66       85.13      2.08 o
  -8   3   6       70.09       80.91      1.48 o
  -7   3   6       21.10       18.17      0.73 o
  -6   3   6       57.19       51.94      0.90 o
  -5   3   6        2.09        1.70      0.19 o
  -4   3   6        3.47        1.68      0.16 o
  -3   3   6        3.37        5.22      0.23 o
  -2   3   6       11.01       10.92      0.34 o
  -1   3   6        1.14        1.37      0.26 o
   0   3   6      293.64      297.12      3.80 o
   1   3   6       13.60       17.66      0.46 o
   2   3   6        1.14       -0.08      0.21 o
   3   3   6        0.06       -0.08      0.33 o
   4   3   6        0.05        0.25      0.63 o
 -11   4   6        0.63        0.52      0.91 o
 -10   4   6        0.12        0.19      0.38 o
  -9   4   6        0.30        0.64      0.35 o
  -8   4   6       23.41       21.43      0.67 o
  -7   4   6       51.87       46.91      0.85 o
  -6   4   6      255.26      277.68      3.43 o
  -5   4   6      235.97      244.98      3.01 o
  -4   4   6        0.03       -0.13      0.13 o
  -3   4   6        3.48        2.91      0.20 o
  -2   4   6       15.71       15.04      0.42 o
  -1   4   6       60.72       59.78      1.26 o
   0   4   6        0.24        0.14      0.29 o
   1   4   6        4.74        5.87      0.55 o
   2   4   6       26.63       31.41      1.85 o
   3   4   6        0.20        0.44      0.60 o
   4   4   6        0.80        0.73      1.11 o
 -11   5   6        6.74        6.61      1.29 o
 -10   5   6        8.45        4.65      1.05 o
  -9   5   6       40.64       42.64      1.30 o
  -8   5   6       18.76       15.59      0.64 o
  -7   5   6        8.30        9.06      0.38 o
  -6   5   6        3.46        2.64      0.26 o
  -5   5   6        6.88        3.90      0.20 o
  -4   5   6       10.23       13.05      0.38 o
  -3   5   6       20.86       20.64      0.50 o
  -2   5   6       23.18       27.35      0.64 o
  -1   5   6      230.97      230.43      3.28 o
   0   5   6       21.26       20.15      0.68 o
   1   5   6        7.13        5.21      0.57 o
   2   5   6        0.07        0.13      0.55 o
   3   5   6        0.44        0.92      0.73 o
 -11   6   6        0.49        1.01      0.90 o
 -10   6   6       17.44       16.92      1.59 o
  -9   6   6        0.32       -0.34      0.34 o
  -8   6   6       91.90       92.35      1.99 o
  -7   6   6       20.64       25.56      0.66 o
  -6   6   6       16.64       15.65      0.48 o
  -5   6   6       51.16       54.71      1.04 o
  -4   6   6        0.96        1.14      0.23 o
  -3   6   6       10.97        9.06      0.50 o
  -2   6   6      122.91      115.13      1.80 o
  -1   6   6        0.19        0.51      0.27 o
   0   6   6        1.30        1.41      0.51 o
   1   6   6        6.16        5.60      0.75 o
   2   6   6       19.01       23.49      1.41 o
 -11   7   6        0.72        0.11      0.81 o
 -10   7   6       14.49       13.75      1.40 o
  -9   7   6       25.63       23.85      1.16 o
  -8   7   6       13.71       12.99      0.81 o
  -7   7   6        0.17        0.19      0.32 o
  -6   7   6        3.42        2.83      0.35 o
  -5   7   6       10.69       10.48      0.52 o
  -4   7   6        0.10        0.41      0.32 o
  -3   7   6        0.00       -0.27      0.27 o
  -2   7   6       11.07       12.02      0.56 o
  -1   7   6        4.09        3.51      1.21 o
   0   7   6       12.03       11.71      0.95 o
   1   7   6       18.85       15.69      1.10 o
 -11   8   6        2.28        2.62      1.00 o
 -10   8   6        4.73        7.37      1.12 o
  -9   8   6       13.88       11.70      1.73 o
  -8   8   6       25.89       26.40      1.05 o
  -7   8   6        4.77        3.10      0.40 o
  -6   8   6        0.21        0.27      0.27 o
  -5   8   6       34.29       32.95      0.94 o
  -4   8   6        0.35       -0.21      0.25 o
  -3   8   6        1.54        1.17      0.34 o
  -2   8   6        0.59        0.15      0.36 o
  -1   8   6       10.10       10.27      1.33 o
   0   8   6        0.68        1.65      1.01 o
 -10   9   6       32.37       32.15      2.10 o
  -9   9   6        0.10        0.29      0.39 o
  -8   9   6       24.50       24.21      0.95 o
  -7   9   6       11.98       13.17      0.75 o
  -6   9   6       13.53       11.99      0.79 o
  -5   9   6       10.28       11.89      0.52 o
  -4   9   6       12.90       13.20      0.62 o
  -3   9   6        0.01       -0.16      0.32 o
  -2   9   6       19.46       18.20      1.62 o
  -9  10   6        8.37        8.93      0.62 o
  -8  10   6        0.28        0.84      0.30 o
  -6  10   6        0.79        1.07      0.29 o
  -5  10   6        2.64        3.16      0.33 o
  -4  10   6        0.02        0.19      0.33 o
  -2 -11   7        9.33        9.56      1.04 o
  -1 -11   7       12.39       11.04      1.06 o
   0 -11   7        2.40        0.85      0.70 o
   1 -11   7        1.35        1.87      1.24 o
   2 -11   7        0.00       -0.21      0.57 o
   3 -11   7        0.06        0.28      0.59 o
   4 -11   7        0.10        1.23      0.65 o
  -3 -10   7        1.56        2.50      0.76 o
  -2 -10   7        8.35       11.69      1.06 o
  -1 -10   7       19.63       17.82      1.27 o
   0 -10   7       20.53       15.10      1.14 o
   1 -10   7        2.27        1.05      0.62 o
   2 -10   7       10.67       10.67      0.99 o
   3 -10   7        0.53        0.36      0.58 o
   4 -10   7       14.97       14.15      1.13 o
   5 -10   7        0.95        0.50      1.31 o
  -5  -9   7        0.45       -0.04      0.70 o
  -4  -9   7        2.21        1.00      0.71 o
  -3  -9   7       17.89       17.33      1.22 o
  -2  -9   7       58.58       60.98      1.86 o
  -1  -9   7      271.02      267.40      4.50 o
   0  -9   7       28.15       31.20      0.99 o
   1  -9   7        1.96        1.43      0.39 o
   2  -9   7        7.79        6.47      0.51 o
   3  -9   7        1.07        1.06      0.41 o
   4  -9   7        9.33        6.32      0.82 o
   5  -9   7        2.92        4.11      0.67 o
   6  -9   7        4.77        7.92      1.60 o
  -6  -8   7        7.34        6.51      1.39 o
  -5  -8   7        0.22       -0.17      0.63 o
  -4  -8   7        0.28        0.11      0.29 o
  -3  -8   7        4.98        5.89      0.58 o
  -2  -8   7      138.82      148.83      2.39 o
  -1  -8   7      245.13      250.37      3.04 o
   0  -8   7       21.56       19.49      0.54 o
   1  -8   7       25.76       23.62      0.53 o
   2  -8   7        6.30        5.17      0.26 o
   3  -8   7       30.33       30.42      0.74 o
   4  -8   7       54.26       49.81      1.45 o
   5  -8   7       29.24       27.66      1.27 o
   6  -8   7        2.64        2.06      0.61 o
  -7  -7   7        3.55        2.78      1.18 o
  -6  -7   7        0.85        0.63      0.67 o
  -5  -7   7       18.63       18.98      0.83 o
  -4  -7   7        0.04       -0.25      0.25 o
  -3  -7   7       11.78       13.94      0.66 o
  -2  -7   7      245.16      251.91      3.06 o
  -1  -7   7      564.23      566.07      5.92 o
   0  -7   7        2.32        1.85      0.26 o
   1  -7   7       83.17       77.36      1.12 o
   2  -7   7        2.18        1.37      0.24 o
   3  -7   7      148.15      135.24      1.87 o
   4  -7   7       15.14       15.82      0.76 o
   5  -7   7       56.78       50.39      1.34 o
   6  -7   7        0.20       -0.35      0.68 o
   7  -7   7       10.36        9.00      1.13 o
  -8  -6   7        8.47        7.02      1.47 o
  -7  -6   7        1.98        1.33      0.99 o
  -6  -6   7        0.00       -0.17      0.35 o
  -5  -6   7        0.24        0.49      0.29 o
  -4  -6   7      155.64      155.10      2.51 o
  -3  -6   7       46.19       46.19      0.86 o
  -2  -6   7      289.57      295.67      3.28 o
  -1  -6   7      330.66      328.08      3.40 o
   0  -6   7       48.97       46.92      0.73 o
   1  -6   7       14.13       14.16      0.41 o
   2  -6   7        9.66       12.16      0.41 o
   3  -6   7      185.75      166.29      2.22 o
   4  -6   7      162.49      147.51      2.23 o
   5  -6   7        0.20        0.13      0.33 o
   6  -6   7        4.21        5.58      0.91 o
   7  -6   7        0.40       -0.06      0.75 o
  -8  -5   7       10.59       11.80      1.64 o
  -7  -5   7        1.40       -0.22      0.55 o
  -6  -5   7        0.00       -0.10      0.32 o
  -5  -5   7        6.35        6.26      0.37 o
  -4  -5   7        7.71        6.08      0.34 o
  -3  -5   7        1.03        1.48      0.21 o
  -2  -5   7       16.48       14.55      0.39 o
  -1  -5   7      146.24      150.33      1.52 o
   0  -5   7       71.23       68.12      0.87 o
   1  -5   7       82.70       80.75      1.04 o
   2  -5   7       27.99       30.66      0.65 o
   3  -5   7        6.79        5.90      0.35 o
   4  -5   7       21.34       14.60      0.75 o
   5  -5   7       21.33       24.05      0.87 o
   6  -5   7        0.00       -0.30      0.61 o
   7  -5   7        0.42       -0.22      0.67 o
  -9  -4   7        5.20        4.90      1.30 o
  -8  -4   7       55.38       60.72      3.35 o
  -7  -4   7        0.41        0.10      0.94 o
  -6  -4   7        2.20        2.05      0.31 o
  -5  -4   7      141.90      149.63      1.88 o
  -4  -4   7       30.95       26.29      0.54 o
  -3  -4   7       16.99       17.39      0.43 o
  -2  -4   7       23.89       29.04      0.50 o
  -1  -4   7      313.10      309.50      2.78 o
   0  -4   7        0.00       -0.13      0.13 o
   1  -4   7      104.80      107.82      1.23 o
   2  -4   7        4.12        4.36      0.29 o
   3  -4   7      328.88      316.64      4.04 o
   4  -4   7        9.91        7.79      0.54 o
   5  -4   7        7.59        7.43      0.62 o
   6  -4   7        0.03       -0.32      0.62 o
 -10  -3   7        0.06        1.00      1.03 o
  -9  -3   7        0.04        0.86      0.88 o
  -8  -3   7        4.14        3.35      1.08 o
  -7  -3   7       11.44       10.25      0.71 o
  -6  -3   7       78.49       77.88      1.17 o
  -5  -3   7       61.98       62.66      1.13 o
  -4  -3   7       38.07       35.90      0.72 o
  -3  -3   7      100.40       92.80      1.43 o
  -2  -3   7       54.90       53.05      0.83 o
  -1  -3   7        8.45        7.63      0.41 o
   0  -3   7       48.71       44.78      0.67 o
   1  -3   7      111.03      109.41      1.30 o
   2  -3   7      195.05      192.09      2.79 o
   3  -3   7        0.12       -0.07      0.24 o
   4  -3   7        5.24        3.84      0.50 o
   5  -3   7        2.35        1.57      0.86 o
   6  -3   7       21.62       22.91      2.16 o
 -10  -2   7        1.07        2.36      1.04 o
  -9  -2   7       22.13       23.74      2.10 o
  -8  -2   7       36.80       37.07      1.60 o
  -7  -2   7      136.85      135.95      1.87 o
  -6  -2   7        0.06        1.09      0.22 o
  -5  -2   7        0.01        0.35      0.17 o
  -4  -2   7        7.57       12.07      0.33 o
  -3  -2   7       82.75       90.54      1.01 o
  -2  -2   7        4.48        3.63      0.19 o
  -1  -2   7       13.20       14.56      0.41 o
   0  -2   7       25.18       24.04      0.47 o
   1  -2   7       11.08        9.09      0.31 o
   2  -2   7        2.76        3.14      0.29 o
   3  -2   7       74.65       71.92      1.24 o
   4  -2   7        2.40        2.05      0.54 o
   5  -2   7        1.09        0.25      0.77 o
   6  -2   7       17.61       15.29      1.89 o
 -10  -1   7        0.09       -0.43      0.81 o
  -9  -1   7        2.56        2.12      0.59 o
  -8  -1   7        4.39        4.63      0.46 o
  -7  -1   7      682.80      681.86      7.51 o
  -6  -1   7     1051.52     1023.87      9.77 o
  -5  -1   7       15.11       13.91      0.62 o
  -4  -1   7        2.63        1.00      0.15 o
  -3  -1   7       97.85       92.68      1.01 o
  -2  -1   7       11.53       11.77      0.32 o
  -1  -1   7        6.04        7.87      0.26 o
   0  -1   7       39.09       44.31      0.64 o
   1  -1   7        9.57        8.56      0.32 o
   2  -1   7        0.06       -0.19      0.19 o
   3  -1   7       13.61       10.22      0.78 o
   4  -1   7       51.64       44.81      3.23 o
   5  -1   7        6.02        1.95      1.04 o
   6  -1   7        0.21       -0.85      0.98 o
 -11   0   7        1.62        1.13      1.01 o
 -10   0   7        8.15        7.94      1.37 o
  -9   0   7       88.94       91.02      1.91 o
  -8   0   7      424.46      434.74      5.92 o
  -7   0   7      104.49      114.40      1.43 o
  -6   0   7       19.61       19.66      0.49 o
  -5   0   7       40.88       45.36      0.69 o
  -4   0   7       96.96      112.60      1.23 o
  -3   0   7      199.57      191.11      1.91 o
  -2   0   7      631.74      633.18      5.79 o
  -1   0   7      280.94      285.41      2.79 o
   0   0   7      140.60      126.11      1.35 o
   1   0   7        5.35        3.95      0.23 o
   2   0   7        1.82        2.96      0.31 o
   3   0   7       23.43       23.87      0.88 o
   4   0   7       16.12       18.50      1.17 o
   5   0   7        0.01        0.38      0.86 o
 -11   1   7        2.10        4.68      1.25 o
 -10   1   7        1.58        2.87      0.50 o
  -9   1   7       78.21       77.06      1.61 o
  -8   1   7      359.03      368.80      4.60 o
  -7   1   7     2209.18     2103.17     32.61 o
  -6   1   7       25.07       25.87      0.55 o
  -5   1   7      136.99      143.70      1.68 o
  -4   1   7       91.19       93.20      1.03 o
  -3   1   7       68.60       70.66      0.83 o
  -2   1   7       22.46       17.84      0.37 o
  -1   1   7        4.61        2.69      0.19 o
   0   1   7        5.42        3.42      0.23 o
   1   1   7       34.83       29.75      0.70 o
   2   1   7      148.52      139.57      2.25 o
   3   1   7       38.72       32.69      1.21 o
   4   1   7        9.63        5.35      1.20 o
   5   1   7       16.01       17.49      1.96 o
 -11   2   7        0.84        1.64      0.80 o
 -10   2   7        0.03       -0.52      0.52 o
  -9   2   7       26.14       25.56      0.80 o
  -8   2   7      231.27      248.69      3.53 o
  -7   2   7      124.96      133.52      1.88 o
  -6   2   7        3.18        3.32      0.28 o
  -5   2   7        2.57        2.73      0.23 o
  -4   2   7       97.19      101.25      1.26 o
  -3   2   7      327.56      328.60      3.75 o
  -2   2   7      432.94      453.84      5.10 o
  -1   2   7       40.17       32.71      0.54 o
   0   2   7       53.33       54.11      0.83 o
   1   2   7        8.68       10.10      0.41 o
   2   2   7       12.57       12.59      0.59 o
   3   2   7        0.56        0.44      0.41 o
   4   2   7        0.93        1.12      0.93 o
 -11   3   7       15.49       18.68      1.31 o
 -10   3   7        0.21       -0.22      0.52 o
  -9   3   7       65.21       59.63      2.00 o
  -8   3   7      205.80      204.93      3.73 o
  -7   3   7       60.26       65.20      1.24 o
  -6   3   7       10.02        8.34      0.36 o
  -5   3   7       30.05       29.05      0.58 o
  -4   3   7        1.02        0.57      0.17 o
  -3   3   7       62.15       61.56      0.94 o
  -2   3   7       51.93       55.22      0.90 o
  -1   3   7        8.58        7.63      0.36 o
   0   3   7       31.43       31.58      0.92 o
   1   3   7       12.90       12.20      0.40 o
   2   3   7       76.60       77.31      2.61 o
   3   3   7        5.73        5.57      0.88 o
   4   3   7        6.40        5.82      1.31 o
 -11   4   7        7.26        6.12      1.27 o
 -10   4   7        4.63        5.84      0.79 o
  -9   4   7       81.94       87.89      2.11 o
  -8   4   7        5.31        5.48      0.39 o
  -7   4   7      277.98      276.59      3.85 o
  -6   4   7       21.01       23.78      0.56 o
  -5   4   7       60.84       55.45      0.90 o
  -4   4   7        1.13        0.20      0.17 o
  -3   4   7       29.43       25.62      0.54 o
  -2   4   7        4.83        6.59      0.35 o
  -1   4   7       35.97       30.35      0.79 o
   0   4   7        0.70        0.68      0.36 o
   1   4   7       26.38       27.97      1.12 o
   2   4   7        0.27        0.06      0.83 o
   3   4   7        4.14        4.98      0.92 o
 -11   5   7        0.09       -0.33      0.79 o
 -10   5   7       15.09       13.49      1.51 o
  -9   5   7       35.14       36.13      2.17 o
  -8   5   7        6.38        6.50      0.53 o
  -7   5   7        7.27        6.86      0.46 o
  -6   5   7       18.85       20.47      0.44 o
  -5   5   7        4.00        4.69      0.38 o
  -4   5   7        5.68        9.24      0.38 o
  -3   5   7       26.52       32.40      0.67 o
  -2   5   7        4.09        2.87      0.30 o
  -1   5   7        1.60        1.30      0.35 o
   0   5   7       37.52       35.77      1.53 o
   1   5   7        0.63        1.64      1.59 o
   2   5   7       25.30       29.63      1.61 o
 -11   6   7        9.01        7.97      1.32 o
 -10   6   7        0.29       -0.62      0.62 o
  -9   6   7        5.19        6.66      0.58 o
  -8   6   7        4.14        4.92      0.45 o
  -7   6   7      100.13      103.48      2.13 o
  -6   6   7       53.73       54.49      1.10 o
  -5   6   7        1.11        1.32      0.42 o
  -4   6   7      101.98      118.35      2.37 o
  -3   6   7        7.12        7.65      0.54 o
  -2   6   7       26.41       24.82      1.31 o
  -1   6   7        0.39        0.02      0.44 o
   0   6   7       20.58       21.27      1.18 o
   1   6   7        2.89        4.39      0.77 o
 -11   7   7       33.68       33.88      2.36 o
 -10   7   7        9.36        7.44      1.16 o
  -9   7   7        4.14        2.97      0.57 o
  -8   7   7        4.56        3.73      0.54 o
  -7   7   7        0.05       -0.02      0.28 o
  -6   7   7       11.38       11.62      0.73 o
  -5   7   7        0.14        0.33      0.64 o
  -4   7   7        0.06        0.49      0.40 o
  -3   7   7        7.44        4.44      0.61 o
  -2   7   7        6.41        5.87      1.05 o
  -1   7   7       13.83       14.79      1.56 o
   0   7   7        0.86        0.23      0.53 o
 -10   8   7       17.08       15.32      1.46 o
  -9   8   7        0.02       -0.07      0.43 o
  -8   8   7       15.16       14.56      0.85 o
  -7   8   7        0.03       -0.16      0.45 o
  -6   8   7       11.56       10.52      0.67 o
  -5   8   7        0.14        1.30      0.41 o
  -4   8   7        0.22       -0.31      0.40 o
  -3   8   7        3.10        2.46      1.08 o
  -2   8   7        3.85        2.39      0.90 o
  -1   8   7        0.01        0.28      0.85 o
  -9   9   7        0.08       -0.36      0.36 o
  -8   9   7       24.18       24.55      1.72 o
  -7   9   7        0.35        1.09      0.36 o
  -6   9   7        4.29        3.69      0.47 o
  -5   9   7        0.02        0.03      0.37 o
  -4   9   7        0.01        0.64      0.45 o
  -3   9   7       10.01       11.20      1.31 o
  -1 -11   8        0.22        0.62      0.99 o
   0 -11   8        3.50        1.73      1.38 o
   1 -11   8       11.52       15.03      1.18 o
   2 -11   8        0.51       -0.06      0.63 o
   3 -11   8        0.28        0.33      0.67 o
  -3 -10   8        1.84        1.78      0.76 o
  -2 -10   8        3.76        3.81      0.86 o
  -1 -10   8       14.42       16.19      1.26 o
   0 -10   8        6.41        5.23      0.68 o
   1 -10   8        1.04        1.66      0.55 o
   2 -10   8        0.25       -0.51      0.52 o
   3 -10   8        1.86        1.19      0.70 o
   4 -10   8        0.15        0.45      0.67 o
  -5  -9   8        5.68        5.58      1.25 o
  -4  -9   8        0.34        0.80      0.69 o
  -3  -9   8       39.61       35.25      4.19 o
  -2  -9   8        0.59        0.84      0.53 o
  -1  -9   8        1.35        0.69      0.85 o
   0  -9   8        0.00       -0.25      0.39 o
   1  -9   8        3.40        4.29      0.56 o
   2  -9   8        3.21        3.36      0.60 o
   3  -9   8        0.12        0.89      0.50 o
   4  -9   8       25.33       24.39      1.24 o
   5  -9   8        8.44        8.74      0.89 o
  -6  -8   8        0.37       -0.60      0.83 o
  -5  -8   8       11.36       12.05      1.45 o
  -4  -8   8        1.36        1.22      0.37 o
  -3  -8   8        3.55        2.37      0.41 o
  -2  -8   8        3.48        5.55      0.49 o
  -1  -8   8        4.37        4.71      0.42 o
   0  -8   8       34.78       32.62      0.72 o
   1  -8   8       12.18       11.31      0.55 o
   2  -8   8        0.53        0.28      0.26 o
   3  -8   8        6.24        4.71      0.41 o
   4  -8   8        0.79        0.49      0.53 o
   5  -8   8        2.60        2.63      0.66 o
  -7  -7   8        6.98        4.55      1.31 o
  -6  -7   8       12.24       13.32      1.13 o
  -5  -7   8       41.46       41.07      1.94 o
  -4  -7   8      113.80      118.98      2.07 o
  -3  -7   8        6.30        6.02      0.44 o
  -2  -7   8       39.38       40.91      0.85 o
  -1  -7   8      140.15      131.38      1.83 o
   0  -7   8      168.07      165.77      2.21 o
   1  -7   8        0.38       -0.25      0.25 o
   2  -7   8        1.76        1.54      0.29 o
   3  -7   8       42.44       47.40      1.02 o
   4  -7   8        4.50        4.90      0.53 o
   5  -7   8        0.20        0.48      0.54 o
   6  -7   8       26.16       30.96      1.95 o
  -8  -6   8        2.86        3.81      1.27 o
  -7  -6   8       14.39       16.88      1.20 o
  -6  -6   8       60.89       56.67      3.48 o
  -5  -6   8        9.99        8.48      0.61 o
  -4  -6   8       25.37       29.06      0.94 o
  -3  -6   8       15.79       15.94      0.57 o
  -2  -6   8      148.67      151.22      1.91 o
  -1  -6   8       50.49       51.28      0.90 o
   0  -6   8       75.32       71.00      1.10 o
   1  -6   8      136.11      134.36      1.75 o
   2  -6   8        0.47       -0.23      0.23 o
   3  -6   8        7.50        6.85      0.44 o
   4  -6   8       23.56       19.92      0.80 o
   5  -6   8       19.83       17.15      1.34 o
   6  -6   8        1.76        1.75      0.80 o
  -8  -5   8       17.70       19.04      1.97 o
  -7  -5   8        0.09       -0.03      0.73 o
  -6  -5   8       20.04       14.58      0.82 o
  -5  -5   8      152.96      149.11      2.44 o
  -4  -5   8       66.35       62.22      1.07 o
  -3  -5   8        2.44        2.66      0.40 o
  -2  -5   8        7.05        9.49      0.36 o
  -1  -5   8      578.12      572.69      5.39 o
   0  -5   8        2.39        1.09      0.24 o
   1  -5   8        1.07        0.78      0.23 o
   2  -5   8        4.05        3.97      0.32 o
   3  -5   8       62.61       57.86      1.20 o
   4  -5   8        0.56        0.38      0.36 o
   5  -5   8        0.39        1.05      0.44 o
   6  -5   8        1.13        1.29      0.76 o
  -9  -4   8        2.85        2.31      1.24 o
  -8  -4   8      101.09      105.57      4.76 o
  -7  -4   8        6.11        4.58      0.67 o
  -6  -4   8      158.83      153.70      2.77 o
  -5  -4   8       62.86       70.68      1.11 o
  -4  -4   8       41.78       37.72      0.73 o
  -3  -4   8       29.77       31.46      0.89 o
  -2  -4   8      271.99      265.96      2.68 o
  -1  -4   8      333.58      320.20      3.17 o
   0  -4   8      230.94      227.26      2.37 o
   1  -4   8      145.17      137.60      1.69 o
   2  -4   8      220.96      235.38      2.79 o
   3  -4   8        7.68        5.32      0.63 o
   4  -4   8       34.39       28.89      1.10 o
   5  -4   8        4.53        4.56      0.88 o
   6  -4   8        0.20       -0.30      1.01 o
 -10  -3   8        9.22        8.95      1.60 o
  -9  -3   8       17.18       23.04      2.12 o
  -8  -3   8       18.77       20.91      1.93 o
  -7  -3   8        2.24        2.45      0.64 o
  -6  -3   8       14.91       12.34      0.47 o
  -5  -3   8       55.13       53.34      1.01 o
  -4  -3   8      310.90      291.26      3.47 o
  -3  -3   8       42.74       40.67      0.68 o
  -2  -3   8        5.17        6.80      0.29 o
  -1  -3   8       39.58       37.80      0.72 o
   0  -3   8        8.90        8.98      0.55 o
   1  -3   8       78.12       74.26      1.16 o
   2  -3   8      161.64      161.06      1.95 o
   3  -3   8        0.02       -0.06      0.38 o
   4  -3   8       12.33       11.71      0.90 o
   5  -3   8        1.13        1.00      0.73 o
 -10  -2   8        0.58        0.52      1.01 o
  -9  -2   8       30.18       33.54      2.46 o
  -8  -2   8       82.05       84.32      6.31 o
  -7  -2   8       48.95       51.23      1.30 o
  -6  -2   8      188.94      183.42      2.20 o
  -5  -2   8       66.65       74.49      1.03 o
  -4  -2   8       42.12       42.73      0.66 o
  -3  -2   8        0.39        2.48      0.18 o
  -2  -2   8      123.80      121.22      1.31 o
  -1  -2   8      268.92      272.25      2.72 o
   0  -2   8      144.42      140.71      1.60 o
   1  -2   8     1298.37     1277.11     12.18 o
   2  -2   8        0.80        0.22      0.23 o
   3  -2   8        2.71        1.25      0.44 o
   4  -2   8       11.83       12.48      1.28 o
   5  -2   8        1.15        2.18      1.11 o
 -10  -1   8        3.22        3.95      1.25 o
  -9  -1   8        7.95        7.50      0.68 o
  -8  -1   8       83.61       82.36      1.78 o
  -7  -1   8        0.13        0.06      0.26 o
  -6  -1   8        0.29        0.65      0.21 o
  -5  -1   8       15.64       17.43      0.40 o
  -4  -1   8       13.98       14.22      0.35 o
  -3  -1   8       35.08       36.48      0.55 o
  -2  -1   8        1.32        2.86      0.19 o
  -1  -1   8      193.37      181.24      1.84 o
   0  -1   8        2.44        2.85      0.23 o
   1  -1   8       77.40       78.12      1.27 o
   2  -1   8       32.11       36.31      1.29 o
   3  -1   8        4.86        6.39      0.85 o
   4  -1   8        6.51        8.18      1.40 o
   5  -1   8       10.30        8.38      1.53 o
 -11   0   8        0.10       -0.74      0.91 o
 -10   0   8        5.74        6.48      1.31 o
  -9   0   8       19.97       23.46      0.87 o
  -8   0   8       86.18       83.90      1.57 o
  -7   0   8       73.01       60.71      1.13 o
  -6   0   8       70.43       55.46      0.95 o
  -5   0   8        6.51       10.33      0.35 o
  -4   0   8       35.15       38.24      0.56 o
  -3   0   8        5.57        6.16      0.23 o
  -2   0   8        0.00        0.58      0.22 o
  -1   0   8        9.04        9.06      0.33 o
   0   0   8      178.73      180.67      2.22 o
   1   0   8       44.65       40.88      0.84 o
   2   0   8        1.75        0.67      0.34 o
   3   0   8        0.77        0.29      0.38 o
   4   0   8        2.03        0.65      0.88 o
 -11   1   8        0.03        0.01      0.88 o
 -10   1   8        7.92        8.55      0.78 o
  -9   1   8       57.03       56.92      1.59 o
  -8   1   8       47.50       44.13      0.98 o
  -7   1   8      362.13      392.55      4.82 o
  -6   1   8      140.14      136.22      1.77 o
  -5   1   8        5.99        5.01      0.24 o
  -4   1   8        0.95        0.67      0.13 o
  -3   1   8       98.49      103.19      1.32 o
  -2   1   8       69.33       71.90      0.99 o
  -1   1   8      102.90       98.12      1.30 o
   0   1   8        4.58        3.29      0.28 o
   1   1   8       93.84       90.77      1.50 o
   2   1   8        0.06        0.08      0.30 o
   3   1   8        1.18        0.71      0.69 o
   4   1   8        5.25        3.61      1.26 o
 -11   2   8        1.24        1.07      0.75 o
 -10   2   8       11.57       11.82      1.10 o
  -9   2   8        5.39        5.74      0.63 o
  -8   2   8      420.74      412.78      7.39 o
  -7   2   8        0.71        2.09      0.37 o
  -6   2   8       59.49       59.99      1.19 o
  -5   2   8       29.26       26.87      0.66 o
  -4   2   8        0.01        0.11      0.17 o
  -3   2   8        8.34        9.84      0.37 o
  -2   2   8      404.47      412.98      4.39 o
  -1   2   8       36.25       34.70      0.59 o
   0   2   8       54.51       51.39      1.17 o
   1   2   8       60.57       53.73      1.22 o
   2   2   8        2.06        1.75      0.42 o
   3   2   8        6.60       11.00      1.13 o
 -11   3   8       19.37       21.41      1.42 o
 -10   3   8       38.73       40.45      1.79 o
  -9   3   8        3.75        6.56      1.96 o
  -8   3   8      306.97      326.50      5.12 o
  -7   3   8      574.57      588.25      7.77 o
  -6   3   8        3.06        3.57      0.31 o
  -5   3   8       56.47       60.00      0.99 o
  -4   3   8       33.00       34.37      0.66 o
  -3   3   8       75.72       72.01      1.11 o
  -2   3   8        3.86        4.78      0.33 o
  -1   3   8       88.50       88.05      1.60 o
   0   3   8       43.48       39.41      1.32 o
   1   3   8        3.67        0.66      0.60 o
   2   3   8       26.90       26.56      1.56 o
   3   3   8        0.14        0.32      0.77 o
 -11   4   8       10.54        7.38      1.39 o
 -10   4   8       39.66       44.22      2.70 o
  -9   4   8       46.88       41.97      2.44 o
  -8   4   8       83.66       93.17      1.66 o
  -7   4   8      193.11      202.26      2.97 o
  -6   4   8        9.99        8.60      0.39 o
  -5   4   8       10.21        9.43      0.37 o
  -4   4   8       14.87       17.19      0.47 o
  -3   4   8      565.25      585.05      6.52 o
  -2   4   8       61.84       65.05      1.09 o
  -1   4   8        0.57        0.53      0.33 o
   0   4   8        0.10       -0.05      0.37 o
   1   4   8        7.94        6.88      0.88 o
   2   4   8        0.62        1.15      0.74 o
 -11   5   8       19.49       20.80      1.97 o
 -10   5   8       19.33       21.43      1.86 o
  -9   5   8        0.53        1.62      0.81 o
  -8   5   8       90.27       86.99      2.03 o
  -7   5   8        0.85        1.15      0.33 o
  -6   5   8        0.24        0.27      0.31 o
  -5   5   8        1.68        1.59      0.39 o
  -4   5   8       11.80       12.85      0.59 o
  -3   5   8       74.23       72.86      1.37 o
  -2   5   8       13.04       13.61      0.93 o
  -1   5   8        1.67        1.93      0.57 o
   0   5   8        2.35        2.38      0.66 o
   1   5   8        0.11        0.66      0.66 o
 -11   6   8        2.00        2.45      1.10 o
 -10   6   8        9.95        8.90      1.24 o
  -9   6   8       21.18       20.43      1.66 o
  -8   6   8        3.68        2.61      0.55 o
  -7   6   8       80.35       84.41      2.39 o
  -6   6   8       18.50       16.03      0.93 o
  -5   6   8       63.33       69.86      1.65 o
  -4   6   8      142.18      144.89      2.93 o
  -3   6   8       55.11       52.27      1.19 o
  -2   6   8        1.05        1.18      0.50 o
  -1   6   8        3.77        4.86      0.71 o
   0   6   8        5.05        6.93      0.86 o
 -10   7   8        1.77        3.28      0.97 o
  -9   7   8        0.62       -0.38      0.44 o
  -8   7   8        0.00        0.07      0.36 o
  -7   7   8        3.49        4.31      0.71 o
  -6   7   8        0.46        1.19      0.46 o
  -5   7   8        0.20       -0.06      0.43 o
  -4   7   8       22.79       22.36      1.17 o
  -3   7   8        0.00       -0.64      0.64 o
  -2   7   8        0.86        0.55      0.81 o
  -1   7   8        1.96        1.82      1.00 o
 -10   8   8        0.08       -0.39      0.70 o
  -9   8   8        0.22        0.55      0.46 o
  -8   8   8        6.54        7.12      1.83 o
  -7   8   8       13.54       13.28      1.52 o
  -6   8   8        7.22        6.99      0.66 o
  -5   8   8       14.81       16.91      1.00 o
  -4   8   8        1.11       -0.01      0.50 o
  -3   8   8       10.75        9.28      1.26 o
  -8   9   8        0.02        0.01      0.40 o
  -7   9   8        1.66        0.41      0.44 o
  -6   9   8        0.23        0.00      0.42 o
  -5   9   8        0.69       -0.11      0.47 o
  -3 -10   9        7.68        7.89      1.09 o
  -2 -10   9        0.15        1.08      0.78 o
  -1 -10   9        5.91        7.25      1.02 o
   0 -10   9       15.52       21.01      1.16 o
   1 -10   9        4.51        5.52      0.74 o
   2 -10   9        0.04        0.58      0.54 o
   3 -10   9        5.73        5.10      0.94 o
  -4  -9   9        7.89        6.75      1.04 o
  -3  -9   9       12.73       13.38      1.20 o
  -2  -9   9        0.13       -0.52      0.63 o
  -1  -9   9       22.19       24.61      1.22 o
   0  -9   9        0.90        2.01      0.79 o
   1  -9   9        1.06        0.85      0.53 o
   2  -9   9       18.74       18.21      1.07 o
   3  -9   9        3.72        4.00      0.74 o
   4  -9   9        0.00        1.14      0.64 o
  -5  -8   9        0.17       -0.48      0.90 o
  -4  -8   9        1.89        3.19      0.64 o
  -3  -8   9      107.71      111.79      2.63 o
  -2  -8   9        6.12        7.96      0.83 o
  -1  -8   9        1.62        0.90      0.34 o
   0  -8   9        3.79        3.34      0.41 o
   1  -8   9        7.99        7.43      0.51 o
   2  -8   9        9.63        9.42      0.59 o
   3  -8   9       13.08       18.12      1.11 o
   4  -8   9        4.05        2.89      0.70 o
  -7  -7   9        6.50        8.68      1.65 o
  -6  -7   9       23.89       22.60      1.94 o
  -5  -7   9       10.61       10.36      1.03 o
  -4  -7   9       26.82       30.75      1.29 o
  -3  -7   9       16.11       17.42      0.71 o
  -2  -7   9       11.39       11.33      0.52 o
  -1  -7   9       20.90       20.08      0.66 o
   0  -7   9       17.96       18.74      0.64 o
   1  -7   9       10.89       11.58      0.53 o
   2  -7   9       64.36       60.90      1.23 o
   3  -7   9        4.14        6.73      0.82 o
   4  -7   9        0.00        0.86      0.66 o
   5  -7   9       11.33       17.52      1.42 o
  -7  -6   9        1.28        0.68      0.93 o
  -6  -6   9       10.32        8.89      0.73 o
  -5  -6   9       10.08        8.91      0.69 o
  -4  -6   9       35.55       40.81      1.25 o
  -3  -6   9       94.06       94.37      1.63 o
  -2  -6   9        0.70        0.25      0.28 o
  -1  -6   9      130.95      126.18      1.82 o
   0  -6   9       71.06       69.95      1.32 o
   1  -6   9       11.03       12.77      0.56 o
   2  -6   9        4.39        5.44      0.56 o
   3  -6   9       14.39       13.51      0.75 o
   4  -6   9       17.78       20.74      1.44 o
   5  -6   9        0.05       -0.31      0.63 o
  -8  -5   9        3.73        7.88      1.51 o
  -7  -5   9       35.20       32.41      1.96 o
  -6  -5   9        3.79        3.22      0.53 o
  -5  -5   9       99.16       92.28      2.90 o
  -4  -5   9        9.56        6.06      0.44 o
  -3  -5   9       48.77       47.74      0.87 o
  -2  -5   9       47.86       50.89      0.90 o
  -1  -5   9      354.14      341.17      3.80 o
   0  -5   9      179.66      170.09      2.14 o
   1  -5   9       46.65       46.40      1.04 o
   2  -5   9      171.60      167.85      2.82 o
   3  -5   9        2.07        1.55      0.48 o
   4  -5   9       12.79       12.24      1.16 o
   5  -5   9        2.59        2.67      1.21 o
  -9  -4   9       19.55       25.54      2.36 o
  -8  -4   9        0.35        1.77      0.98 o
  -7  -4   9        2.82        2.45      0.58 o
  -6  -4   9       69.14       59.38      1.64 o
  -5  -4   9       14.69       16.79      1.20 o
  -4  -4   9       16.62       15.22      0.51 o
  -3  -4   9       21.09       23.40      0.66 o
  -2  -4   9      253.91      238.30      2.63 o
  -1  -4   9        0.19        1.14      0.22 o
   0  -4   9      372.39      377.54      4.19 o
   1  -4   9        1.22        1.27      0.29 o
   2  -4   9       83.15       74.95      1.79 o
   3  -4   9        2.72        3.24      0.62 o
   4  -4   9       15.80       15.21      1.51 o
   5  -4   9       17.74       15.06      1.89 o
  -9  -3   9        2.83        5.91      1.36 o
  -8  -3   9       19.80       20.40      1.95 o
  -7  -3   9        0.01       -0.21      0.32 o
  -6  -3   9       84.69       83.03      1.45 o
  -5  -3   9      103.11       87.70      1.52 o
  -4  -3   9       21.90       24.79      0.57 o
  -3  -3   9       60.11       56.29      1.01 o
  -2  -3   9        0.17        0.39      0.18 o
  -1  -3   9      525.04      512.11      5.17 o
   0  -3   9       50.40       52.22      1.09 o
   1  -3   9       28.95       27.53      0.79 o
   2  -3   9       50.24       44.72      1.59 o
   3  -3   9       35.58       32.07      1.39 o
   4  -3   9        1.43        1.90      0.76 o
   5  -3   9       14.79       15.96      1.42 o
 -10  -2   9       30.17       34.64      2.70 o
  -9  -2   9        0.01       -0.74      0.74 o
  -8  -2   9       52.59       53.89      2.00 o
  -7  -2   9       50.86       52.07      1.13 o
  -6  -2   9       59.79       53.69      0.90 o
  -5  -2   9       18.23       22.95      0.58 o
  -4  -2   9       11.13        8.07      0.32 o
  -3  -2   9        0.00        0.05      0.14 o
  -2  -2   9       92.97       88.11      1.12 o
  -1  -2   9      997.64      972.90      8.90 o
   0  -2   9      240.61      251.32      2.93 o
   1  -2   9        0.03        0.21      0.34 o
   2  -2   9        2.16        2.38      0.56 o
   3  -2   9       16.86       14.97      1.23 o
   4  -2   9       19.19       20.99      1.51 o
 -10  -1   9        0.04       -0.83      0.83 o
  -9  -1   9       19.90       19.12      1.30 o
  -8  -1   9       17.05       15.51      0.74 o
  -7  -1   9        0.50        1.21      0.31 o
  -6  -1   9       42.14       37.14      0.69 o
  -5  -1   9        0.76        1.02      0.20 o
  -4  -1   9        3.01        2.52      0.22 o
  -3  -1   9        6.76        7.24      0.27 o
  -2  -1   9       53.64       53.52      0.79 o
  -1  -1   9      140.79      143.38      1.73 o
   0  -1   9        1.81        2.46      0.33 o
   1  -1   9       11.05       11.10      0.58 o
   2  -1   9        0.42        0.01      0.39 o
   3  -1   9        4.54        3.35      0.58 o
   4  -1   9       31.73       42.43      2.16 o
 -11   0   9        3.84        4.47      1.30 o
 -10   0   9        5.82        6.14      1.30 o
  -9   0   9        0.08        0.20      0.43 o
  -8   0   9       17.04       13.97      0.66 o
  -7   0   9       51.36       50.53      1.10 o
  -6   0   9        2.34        1.47      0.32 o
  -5   0   9        0.83       -0.17      0.17 o
  -4   0   9      132.32      132.76      1.83 o
  -3   0   9        9.26        7.67      0.36 o
  -2   0   9        0.01        0.17      0.20 o
  -1   0   9      421.13      425.32      4.57 o
   0   0   9      196.49      189.79      2.66 o
   1   0   9       86.00       84.89      2.05 o
   2   0   9        5.31        4.44      0.53 o
   3   0   9        0.41        0.35      1.09 o
   4   0   9        5.11        5.85      1.47 o
 -11   1   9       23.38       25.60      2.23 o
 -10   1   9        6.99        8.67      1.01 o
  -9   1   9        0.01        0.63      0.60 o
  -8   1   9        7.26        7.49      0.41 o
  -7   1   9        0.01       -0.21      0.21 o
  -6   1   9       20.83       17.61      0.48 o
  -5   1   9       23.37       20.77      0.67 o
  -4   1   9        1.64        1.55      0.20 o
  -3   1   9      132.18      122.18      1.45 o
  -2   1   9      110.61      116.32      1.49 o
  -1   1   9       13.11       12.39      0.44 o
   0   1   9        3.08        4.97      0.37 o
   1   1   9        0.47        0.47      0.36 o
   2   1   9        0.00       -0.30      0.49 o
   3   1   9        1.03        0.62      0.97 o
 -11   2   9       16.93       19.86      1.85 o
 -10   2   9       14.15       11.77      1.66 o
  -9   2   9      168.95      175.58      4.63 o
  -8   2   9        2.36        2.32      0.49 o
  -7   2   9       88.28       85.14      1.60 o
  -6   2   9       15.91       16.07      0.62 o
  -5   2   9        3.97        4.84      0.36 o
  -4   2   9       10.87        9.43      0.39 o
  -3   2   9        5.44        6.25      0.36 o
  -2   2   9        9.91       10.55      0.48 o
  -1   2   9       96.17       95.08      1.44 o
   0   2   9       17.33       14.76      0.67 o
   1   2   9        0.55        0.88      0.53 o
   2   2   9        2.17        0.33      0.68 o
 -11   3   9        2.82        4.78      1.32 o
 -10   3   9       19.66       19.73      1.30 o
  -9   3   9        1.47        2.60      0.55 o
  -8   3   9        4.08        4.80      0.57 o
  -7   3   9      249.06      250.53      3.65 o
  -6   3   9      162.27      170.21      2.62 o
  -5   3   9        0.56        1.38      0.30 o
  -4   3   9       42.43       38.07      0.76 o
  -3   3   9       37.46       42.45      0.84 o
  -2   3   9       19.64       18.25      0.68 o
  -1   3   9        3.73        3.57      0.47 o
   0   3   9       20.78       21.18      1.09 o
   1   3   9        1.67        1.79      0.61 o
   2   3   9        2.08        1.10      0.78 o
 -11   4   9        8.11        9.80      1.56 o
 -10   4   9        4.42        5.19      1.21 o
  -9   4   9       22.85       23.36      1.95 o
  -8   4   9      119.78      120.62      4.77 o
  -7   4   9        0.41        1.20      0.38 o
  -6   4   9       28.14       27.91      0.91 o
  -5   4   9       58.43       62.36      1.41 o
  -4   4   9        1.63        2.44      0.30 o
  -3   4   9       11.39        9.21      0.49 o
  -2   4   9       11.05        9.39      0.70 o
  -1   4   9        0.26       -0.01      0.52 o
   0   4   9       12.73       13.41      1.47 o
   1   4   9        1.37        0.73      1.07 o
 -11   5   9       36.40       36.33      2.56 o
 -10   5   9       44.82       41.25      2.58 o
  -9   5   9       41.61       42.83      2.48 o
  -8   5   9       20.90       19.64      1.31 o
  -7   5   9      172.52      185.71      3.70 o
  -6   5   9       14.62       12.59      0.73 o
  -5   5   9        2.15        3.52      0.49 o
  -4   5   9        1.44        0.74      0.42 o
  -3   5   9        2.87        2.21      0.55 o
  -2   5   9        8.50        6.37      0.75 o
  -1   5   9        0.86        1.95      0.65 o
   0   5   9        0.01       -0.10      0.60 o
 -10   6   9        5.05        4.82      1.11 o
  -9   6   9        8.71        8.25      1.17 o
  -8   6   9       14.68       18.16      1.63 o
  -7   6   9      123.88      136.39      3.56 o
  -6   6   9      106.36      117.33      3.16 o
  -5   6   9       48.37       43.46      1.68 o
  -4   6   9        0.01        0.33      0.78 o
  -3   6   9       26.87       22.71      1.34 o
  -2   6   9        1.16        1.48      0.55 o
  -1   6   9        0.04        0.15      1.01 o
 -10   7   9        7.91        7.53      1.17 o
  -9   7   9        5.14        6.24      1.49 o
  -8   7   9       10.19       11.27      0.88 o
  -7   7   9        9.86        8.98      1.56 o
  -6   7   9       27.52       30.66      1.38 o
  -5   7   9       15.38       13.89      0.98 o
  -4   7   9        0.05       -0.71      0.71 o
  -3   7   9        0.54       -0.12      0.87 o
  -9   8   9        0.00        0.26      0.75 o
  -8   8   9        0.05       -0.03      0.45 o
  -7   8   9       57.67       62.66      2.41 o
  -6   8   9       61.00       55.64      1.91 o
  -5   8   9       47.07       50.57      2.62 o
  -1 -10  10        2.01        2.56      0.68 o
   0 -10  10        6.34        6.34      0.86 o
   1 -10  10        8.05       10.35      0.95 o
  -4  -9  10       11.34        9.93      1.63 o
  -3  -9  10       26.88       25.53      2.28 o
  -2  -9  10       10.07        8.84      1.10 o
  -1  -9  10        0.71        0.86      0.56 o
   0  -9  10        0.11        1.08      0.55 o
   1  -9  10       12.11       13.30      1.01 o
   2  -9  10        1.82        1.46      0.63 o
   3  -9  10        0.01        0.74      0.68 o
  -5  -8  10       16.52       14.22      1.83 o
  -4  -8  10        0.16        0.21      0.62 o
  -3  -8  10        1.31        0.93      0.56 o
  -2  -8  10       38.75       42.08      1.61 o
  -1  -8  10        7.77        7.27      0.55 o
   0  -8  10       36.05       40.26      1.13 o
   1  -8  10       32.30       31.62      1.09 o
   2  -8  10        3.99        4.50      0.72 o
   3  -8  10       10.44       10.63      1.90 o
  -6  -7  10        0.42        1.03      0.63 o
  -5  -7  10        0.79        2.47      0.71 o
  -4  -7  10        0.88        0.26      0.47 o
  -3  -7  10        1.68        1.84      0.40 o
  -2  -7  10       14.52       14.29      0.70 o
  -1  -7  10       49.57       52.50      1.29 o
   0  -7  10       34.67       32.39      1.03 o
   1  -7  10        4.51        4.26      0.48 o
   2  -7  10        0.03        0.04      1.23 o
   3  -7  10        0.25        0.99      0.68 o
   4  -7  10        1.02        4.12      1.76 o
  -7  -6  10        1.75        2.82      1.16 o
  -6  -6  10        3.21        4.66      0.94 o
  -5  -6  10        9.30       10.87      0.76 o
  -4  -6  10        8.85        9.62      0.72 o
  -3  -6  10        0.65        0.17      0.32 o
  -2  -6  10       13.44       13.16      0.64 o
  -1  -6  10        0.03        0.18      0.32 o
   0  -6  10        0.97        1.37      0.36 o
   1  -6  10       15.04       15.53      0.80 o
   2  -6  10       24.02       23.80      1.57 o
   3  -6  10       10.20       12.58      1.23 o
   4  -6  10       26.05       30.25      1.84 o
  -8  -5  10        6.87        6.24      1.39 o
  -7  -5  10        0.87        1.41      0.99 o
  -6  -5  10       33.15       30.01      2.33 o
  -5  -5  10        5.46        3.88      0.76 o
  -4  -5  10        3.93        3.87      0.52 o
  -3  -5  10       72.30       65.07      1.41 o
  -2  -5  10       24.61       22.04      0.78 o
  -1  -5  10        0.29        0.37      0.31 o
   0  -5  10        0.22        1.18      0.40 o
   1  -5  10       28.79       28.50      1.31 o
   2  -5  10        0.26        0.08      0.45 o
   3  -5  10        8.77       10.06      1.14 o
   4  -5  10        0.37        0.15      0.72 o
  -9  -4  10       27.80       34.22      2.68 o
  -8  -4  10        0.41       -0.72      0.87 o
  -7  -4  10       14.85       13.60      1.64 o
  -6  -4  10       13.67       12.22      0.92 o
  -5  -4  10        5.60        2.53      0.45 o
  -4  -4  10        1.53        0.91      0.30 o
  -3  -4  10       21.52       24.98      0.78 o
  -2  -4  10        9.35        8.94      0.52 o
  -1  -4  10      135.52      133.91      2.30 o
   0  -4  10      187.24      186.02      3.39 o
   1  -4  10       25.25       26.34      1.24 o
   2  -4  10        7.97        7.98      0.81 o
   3  -4  10        0.60        0.13      0.64 o
   4  -4  10        1.83        1.00      0.69 o
  -9  -3  10       18.89       20.22      2.13 o
  -8  -3  10        0.17       -0.09      0.81 o
  -7  -3  10        8.14        6.11      0.80 o
  -6  -3  10       41.76       41.02      1.28 o
  -5  -3  10       39.26       39.22      1.11 o
  -4  -3  10       27.28       18.56      0.65 o
  -3  -3  10        2.07        1.43      0.22 o
  -2  -3  10       46.00       48.80      0.84 o
  -1  -3  10      200.97      203.89      2.68 o
   0  -3  10       18.35       17.56      0.83 o
   1  -3  10       18.64       18.14      1.06 o
   2  -3  10       12.10        9.85      0.87 o
   3  -3  10        3.97        4.23      1.47 o
   4  -3  10       16.23       20.54      1.86 o
 -10  -2  10       46.95       57.15      3.47 o
  -9  -2  10        6.71        8.94      0.92 o
  -8  -2  10        5.85        6.79      0.93 o
  -7  -2  10       17.99       14.41      0.75 o
  -6  -2  10       71.15       56.92      1.19 o
  -5  -2  10        2.05        4.19      0.33 o
  -4  -2  10       44.03       33.50      0.64 o
  -3  -2  10        0.28       -0.17      0.17 o
  -2  -2  10      152.32      150.50      1.81 o
  -1  -2  10       87.34       94.48      1.63 o
   0  -2  10      111.32      116.64      2.14 o
   1  -2  10        2.69        2.74      0.46 o
   2  -2  10        5.03        4.09      0.84 o
   3  -2  10        3.44        5.90      0.99 o
 -10  -1  10       20.39       26.36      2.33 o
  -9  -1  10       23.34       24.68      2.16 o
  -8  -1  10       19.26       23.68      1.08 o
  -7  -1  10        8.02        7.87      0.49 o
  -6  -1  10        0.01        0.03      0.25 o
  -5  -1  10        6.62        4.81      0.32 o
  -4  -1  10       42.70       37.67      0.66 o
  -3  -1  10        6.59        7.33      0.32 o
  -2  -1  10        1.76        2.62      0.27 o
  -1  -1  10       12.69       13.44      0.71 o
   0  -1  10        5.10        5.55      0.47 o
   1  -1  10        0.00       -0.36      0.36 o
   2  -1  10       11.85       14.08      0.92 o
   3  -1  10       16.75       18.82      1.49 o
 -10   0  10        0.61        1.46      1.00 o
  -9   0  10       14.03       11.47      0.88 o
  -8   0  10      164.20      163.18      3.43 o
  -7   0  10        1.96        1.43      0.30 o
  -6   0  10       37.36       32.67      0.83 o
  -5   0  10       20.67       19.17      0.57 o
  -4   0  10       51.00       47.65      0.81 o
  -3   0  10       31.74       30.31      0.68 o
  -2   0  10       43.14       43.11      0.86 o
  -1   0  10      177.58      180.32      2.84 o
   0   0  10        3.70        4.77      0.45 o
   1   0  10       17.81       16.99      1.06 o
   2   0  10        2.28        1.51      0.75 o
 -11   1  10       14.55       13.04      1.73 o
 -10   1  10        0.82        1.54      0.78 o
  -9   1  10        0.61        0.57      0.61 o
  -8   1  10       11.89       14.18      0.74 o
  -7   1  10       13.68       11.82      0.51 o
  -6   1  10        0.85        0.62      0.20 o
  -5   1  10       62.66       60.25      1.29 o
  -4   1  10        9.92        8.14      0.42 o
  -3   1  10        0.67        0.82      0.26 o
  -2   1  10        0.00       -0.03      0.19 o
  -1   1  10       34.06       35.43      1.07 o
   0   1  10        4.86        3.82      0.53 o
   1   1  10       16.66       19.91      0.88 o
   2   1  10        0.10       -0.18      0.63 o
 -11   2  10        0.01        0.51      1.76 o
 -10   2  10        5.17        3.30      0.79 o
  -9   2  10        3.90        3.50      0.75 o
  -8   2  10       15.64       15.41      0.96 o
  -7   2  10       16.16       14.51      0.83 o
  -6   2  10       10.45       10.19      0.68 o
  -5   2  10        6.85        8.23      0.74 o
  -4   2  10       42.53       43.55      1.18 o
  -3   2  10       49.14       50.09      1.30 o
  -2   2  10       18.59       18.33      1.20 o
  -1   2  10        4.19        4.89      0.65 o
   0   2  10        9.54        8.81      0.83 o
   1   2  10       26.78       25.72      1.38 o
 -11   3  10        7.20        6.39      1.43 o
 -10   3  10        0.77        1.19      1.03 o
  -9   3  10        4.88        6.00      1.24 o
  -8   3  10       13.16       13.10      0.99 o
  -7   3  10       24.55       26.93      1.28 o
  -6   3  10       11.48       10.43      0.69 o
  -5   3  10        5.41        5.63      0.56 o
  -4   3  10       34.09       33.65      1.03 o
  -3   3  10        8.80        7.63      0.57 o
  -2   3  10       18.60       20.81      0.87 o
  -1   3  10        0.22       -0.21      0.43 o
   0   3  10        3.95        2.39      0.66 o
   1   3  10        8.04        8.80      1.15 o
 -11   4  10        3.01        3.34      1.26 o
 -10   4  10        1.92        1.62      0.99 o
  -9   4  10       63.17       61.22      3.21 o
  -8   4  10       25.74       24.45      1.36 o
  -7   4  10       97.80       98.63      4.19 o
  -6   4  10       13.29       14.40      1.49 o
  -5   4  10       10.68       12.98      1.43 o
  -4   4  10       11.80       10.23      1.83 o
  -3   4  10       40.47       40.44      3.30 o
  -2   4  10        0.44        0.08      0.54 o
  -1   4  10        0.01       -0.11      0.59 o
   0   4  10        0.00       -0.29      1.58 o
 -10   5  10        5.75        8.06      1.36 o
  -9   5  10        9.03        8.67      0.93 o
  -8   5  10        0.58        0.78      0.85 o
  -7   5  10      184.31      200.55      7.08 o
  -6   5  10       58.71       56.67      2.97 o
  -5   5  10       83.05       81.20      3.66 o
  -4   5  10       54.78       50.42      3.52 o
  -3   5  10        0.35        0.47      0.50 o
  -2   5  10        1.71        1.62      0.63 o
  -1   5  10        0.49        0.78      0.91 o
 -10   6  10        0.30        1.50      1.00 o
  -9   6  10        0.50       -0.22      0.84 o
  -8   6  10       75.49       74.50      3.48 o
  -7   6  10        0.23       -0.14      0.84 o
  -6   6  10        0.43       -0.05      0.81 o
  -5   6  10        0.37        0.41      0.81 o
  -4   6  10        8.26        7.03      1.26 o
  -3   6  10        0.11       -0.35      0.81 o
  -9   7  10        6.42        6.26      1.23 o
  -8   7  10       23.57       24.61      1.84 o
  -7   7  10       70.47       73.91      3.41 o
  -6   7  10        0.09       -0.35      0.86 o
  -5   7  10       13.56       12.66      1.45 o
  -3  -9  11        0.53        1.69      1.11 o
  -2  -9  11        1.52        2.48      0.81 o
  -1  -9  11       13.94       15.69      1.66 o
   0  -9  11        1.33        2.10      0.80 o
   1  -9  11        6.99       10.11      1.16 o
  -4  -8  11        9.28        9.49      1.56 o
  -3  -8  11        0.28        0.94      0.98 o
  -2  -8  11        2.84        2.50      0.77 o
  -1  -8  11        0.27        0.32      0.62 o
   0  -8  11       10.21        7.50      1.02 o
   1  -8  11        0.09        0.75      0.74 o
   2  -8  11        0.50        0.63      0.70 o
  -6  -7  11        6.34        8.21      1.56 o
  -5  -7  11        1.45        1.24      1.08 o
  -4  -7  11        0.74        0.29      0.62 o
  -3  -7  11        8.18        8.20      0.66 o
  -2  -7  11       28.51       32.45      1.13 o
  -1  -7  11        3.25        4.36      0.58 o
   0  -7  11        9.19       10.42      1.12 o
   1  -7  11        9.73       11.68      1.20 o
   2  -7  11        0.15        0.02      0.70 o
  -7  -6  11        0.53        0.75      1.07 o
  -6  -6  11       30.84       30.89      2.48 o
  -5  -6  11        2.81        2.37      0.68 o
  -4  -6  11        0.08       -0.35      0.50 o
  -3  -6  11       25.57       24.71      1.28 o
  -2  -6  11        2.51        3.78      0.56 o
  -1  -6  11        0.05       -0.06      0.37 o
   0  -6  11       11.43       15.61      0.83 o
   1  -6  11        1.07        1.15      0.67 o
   2  -6  11        4.77        6.14      1.02 o
   3  -6  11        0.34        0.41      0.69 o
  -8  -5  11        3.99        6.18      1.52 o
  -7  -5  11        5.19        7.09      1.43 o
  -6  -5  11        9.52       10.95      1.59 o
  -5  -5  11        4.85        5.95      0.80 o
  -4  -5  11        0.34       -0.13      0.58 o
  -3  -5  11        1.55        0.52      0.47 o
  -2  -5  11        8.19        8.98      0.78 o
  -1  -5  11       19.23       19.35      1.08 o
   0  -5  11        2.79        2.48      0.59 o
   1  -5  11        2.96        4.13      0.68 o
   2  -5  11        1.88        1.63      0.85 o
   3  -5  11        0.10       -0.58      0.58 o
  -8  -4  11        4.71        1.91      1.13 o
  -7  -4  11        0.00       -0.80      0.80 o
  -6  -4  11        3.70        4.30      1.17 o
  -5  -4  11        7.02        4.84      0.83 o
  -4  -4  11       22.92       22.31      1.05 o
  -3  -4  11       21.47       18.88      1.28 o
  -2  -4  11        1.19        0.36      0.42 o
  -1  -4  11       21.82       25.50      1.20 o
   0  -4  11        3.37        3.97      0.64 o
   1  -4  11        5.22        4.77      0.76 o
   2  -4  11        1.48        0.49      0.84 o
   3  -4  11        0.66        0.46      0.70 o
  -9  -3  11       48.74       56.05      3.47 o
  -8  -3  11        4.81        6.85      1.39 o
  -7  -3  11        1.49        3.48      1.12 o
  -6  -3  11        4.29        3.46      0.67 o
  -5  -3  11       26.00       27.36      1.05 o
  -4  -3  11       38.81       33.44      1.18 o
  -3  -3  11       29.58       29.09      0.89 o
  -2  -3  11       74.66       75.30      1.80 o
  -1  -3  11        7.55        8.42      0.64 o
   0  -3  11       94.85       88.52      2.45 o
   1  -3  11        2.51        2.86      0.66 o
   2  -3  11        7.68        8.21      1.12 o
  -9  -2  11       50.25       58.90      3.54 o
  -8  -2  11        0.98        0.99      0.50 o
  -7  -2  11       17.08       14.76      1.09 o
  -6  -2  11       71.87       62.84      1.81 o
  -5  -2  11       50.87       41.50      1.42 o
  -4  -2  11        7.37        5.39      0.39 o
  -3  -2  11       17.32       15.93      0.55 o
  -2  -2  11        1.54        1.40      0.37 o
  -1  -2  11        7.42        8.29      0.56 o
   0  -2  11        8.70        8.79      0.66 o
   1  -2  11       21.78       25.21      1.61 o
   2  -2  11        0.10        0.08      0.65 o
 -10  -1  11        2.57        4.32      1.40 o
  -9  -1  11        2.09        3.54      1.30 o
  -8  -1  11       20.26       18.48      1.09 o
  -7  -1  11        0.09        0.47      0.47 o
  -6  -1  11        0.05        0.84      0.33 o
  -5  -1  11       83.63       73.10      1.47 o
  -4  -1  11       21.77       17.45      0.59 o
  -3  -1  11       20.08       21.45      0.68 o
  -2  -1  11      185.98      183.93      2.93 o
  -1  -1  11      108.41      111.32      2.34 o
   0  -1  11       76.23       84.55      3.04 o
   1  -1  11        0.00        0.59      1.37 o
   2  -1  11        1.45        0.53      0.73 o
 -10   0  11       44.79       48.17      3.15 o
  -9   0  11        7.85        5.14      0.75 o
  -8   0  11        8.20        7.83      0.58 o
  -7   0  11        0.27        0.13      0.38 o
  -6   0  11      218.76      194.31      3.82 o
  -5   0  11       20.97       14.59      0.58 o
  -4   0  11        7.46        7.12      0.44 o
  -3   0  11        0.81        0.83      0.29 o
  -2   0  11      120.71      120.51      2.09 o
  -1   0  11        0.12        0.90      0.43 o
   0   0  11       82.73       92.13      2.59 o
   1   0  11       24.28       29.24      1.74 o
 -10   1  11       16.58       19.52      1.70 o
  -9   1  11        1.22        2.32      0.99 o
  -8   1  11       13.31       13.18      0.92 o
  -7   1  11        1.65        0.92      0.61 o
  -6   1  11        4.65        3.28      0.85 o
  -5   1  11        5.12        5.83      0.37 o
  -4   1  11       14.92       13.14      0.58 o
  -3   1  11        9.38        7.95      0.50 o
  -2   1  11        5.43        6.82      0.75 o
  -1   1  11       44.41       53.55      1.84 o
   0   1  11        7.77        8.78      0.88 o
   1   1  11        5.83        6.37      1.02 o
 -10   2  11        0.96       -0.31      0.94 o
  -9   2  11        0.75        0.85      0.56 o
  -8   2  11       50.02       51.10      2.85 o
  -7   2  11       18.35       18.42      1.21 o
  -6   2  11      104.33       92.25      3.76 o
  -5   2  11        7.33        8.85      0.61 o
  -4   2  11        0.51        0.41      0.53 o
  -3   2  11        0.00        0.10      0.54 o
  -2   2  11       62.88       61.21      1.89 o
  -1   2  11       37.23       39.42      1.58 o
   0   2  11       41.55       47.02      1.80 o
 -10   3  11        0.19        0.38      0.97 o
  -9   3  11        1.66        1.49      0.69 o
  -8   3  11       21.06       22.91      2.06 o
  -7   3  11        3.57        4.19      1.14 o
  -6   3  11        9.68       15.36      1.62 o
  -5   3  11       22.50       19.54      1.82 o
  -4   3  11        0.26        0.57      0.46 o
  -3   3  11        1.85        2.51      0.71 o
  -2   3  11        3.20        3.24      1.09 o
  -1   3  11       20.03       24.25      1.52 o
 -10   4  11        7.53        7.81      1.02 o
  -9   4  11        0.39        0.95      0.66 o
  -8   4  11        0.05        0.01      0.87 o
  -7   4  11        0.36       -0.35      0.83 o
  -6   4  11        0.14        0.13      0.86 o
  -5   4  11        0.29       -0.66      0.80 o
  -4   4  11        4.67        4.12      0.71 o
  -3   4  11        0.03       -0.14      0.53 o
  -2   4  11        2.09        2.25      1.06 o
  -9   5  11        7.92        8.81      1.41 o
  -8   5  11        0.95        2.99      1.03 o
  -7   5  11        0.00        1.05      0.98 o
  -6   5  11        0.20       -0.26      0.83 o
  -5   5  11        0.42       -0.61      0.77 o
  -4   5  11        0.22        0.33      0.52 o
  -3   5  11        0.48        0.27      0.60 o
  -8   6  11       13.81       13.32      1.54 o
  -7   6  11       16.20       13.99      1.57 o
  -6   6  11        0.45       -0.79      0.84 o
  -5   6  11        0.00        0.79      0.91 o
  -3  -8  12       26.22       30.22      1.99 o
  -2  -8  12       11.76       10.95      1.23 o
  -1  -8  12       17.82       21.56      1.57 o
   0  -8  12        0.17       -0.80      1.02 o
  -5  -7  12       10.16       14.83      1.95 o
  -4  -7  12       34.70       45.34      2.06 o
  -3  -7  12        1.11        1.04      0.58 o
  -2  -7  12        0.55        0.41      0.54 o
  -1  -7  12       24.14       23.29      1.90 o
   0  -7  12        0.04        1.71      0.82 o
   1  -7  12        2.54        3.24      0.90 o
  -6  -6  12        0.19        1.79      1.23 o
  -5  -6  12        6.71       11.77      1.76 o
  -4  -6  12        0.04        0.99      0.52 o
  -3  -6  12        1.44       -0.28      0.70 o
  -2  -6  12        8.92       11.04      0.93 o
  -1  -6  12       43.91       46.91      1.76 o
   0  -6  12        0.26        0.25      0.67 o
   1  -6  12        3.53        4.84      0.99 o
  -7  -5  12        5.58        4.99      1.39 o
  -6  -5  12        5.55        8.21      1.58 o
  -5  -5  12        0.68       -0.27      0.80 o
  -4  -5  12        7.91        8.17      0.77 o
  -3  -5  12        2.17        2.29      0.69 o
  -2  -5  12       18.52       21.43      2.14 o
  -1  -5  12       22.62       22.49      1.22 o
   0  -5  12        0.01       -0.34      0.65 o
   1  -5  12        3.84        2.51      1.13 o
  -8  -4  12        0.09       -0.81      0.81 o
  -7  -4  12        0.54        2.51      1.12 o
  -6  -4  12       13.23       11.34      1.63 o
  -5  -4  12       29.93       26.44      2.22 o
  -4  -4  12        4.73        2.81      0.69 o
  -3  -4  12       27.30       22.63      1.13 o
  -2  -4  12        0.62        1.56      0.55 o
  -1  -4  12       30.42       33.25      1.45 o
   0  -4  12        2.26        4.00      0.73 o
   1  -4  12        1.22        1.91      0.85 o
  -8  -3  12       16.76       22.04      2.21 o
  -7  -3  12        6.14        6.54      1.40 o
  -6  -3  12        0.05       -0.14      0.64 o
  -5  -3  12        6.15        5.42      0.74 o
  -4  -3  12       15.89       16.79      0.79 o
  -3  -3  12        3.96        4.87      0.53 o
  -2  -3  12       76.82       70.95      2.09 o
  -1  -3  12       17.11       16.04      1.76 o
   0  -3  12       10.40       10.95      0.95 o
   1  -3  12       20.47       20.65      1.56 o
  -9  -2  12        0.62        2.32      1.25 o
  -8  -2  12        0.42       -0.51      0.87 o
  -7  -2  12        0.01        0.71      0.90 o
  -6  -2  12        2.30        2.12      0.74 o
  -5  -2  12        3.08        3.18      0.49 o
  -4  -2  12        1.45        1.19      0.41 o
  -3  -2  12      123.65      125.82      2.51 o
  -2  -2  12        3.64        3.50      0.51 o
  -1  -2  12        0.12        0.16      0.42 o
   0  -2  12       16.40       17.22      1.41 o
   1  -2  12        4.42        5.57      1.05 o
  -9  -1  12       86.24      103.65      4.87 o
  -8  -1  12       26.30       28.00      2.39 o
  -7  -1  12        5.46        8.43      1.02 o
  -6  -1  12       29.09       31.46      2.11 o
  -5  -1  12        4.39        3.66      0.56 o
  -4  -1  12        0.07       -0.20      0.28 o
  -3  -1  12       21.01       21.42      1.15 o
  -2  -1  12       13.25       13.95      1.09 o
  -1  -1  12        0.20        0.65      0.70 o
   0  -1  12        6.37        6.27      1.02 o
  -9   0  12       29.67       35.84      1.59 o
  -8   0  12        1.06       -0.24      0.60 o
  -7   0  12        7.91        8.34      0.64 o
  -6   0  12        8.28        7.75      1.06 o
  -5   0  12        0.26        0.38      0.50 o
  -4   0  12        3.64        7.36      1.13 o
  -3   0  12       43.15       46.70      1.32 o
  -2   0  12        1.37        1.70      0.41 o
  -1   0  12        8.56        9.83      1.11 o
   0   0  12        0.25        1.66      0.81 o
  -9   1  12        0.06        0.21      0.96 o
  -8   1  12       21.86       25.64      1.59 o
  -7   1  12        0.58        1.01      0.62 o
  -6   1  12        0.16        0.42      0.61 o
  -5   1  12       21.89       22.69      1.43 o
  -4   1  12        4.96        4.41      0.66 o
  -3   1  12       12.92       14.71      0.98 o
  -2   1  12       13.53       13.71      1.19 o
  -1   1  12       34.47       36.18      1.61 o
  -9   2  12        3.82        4.62      1.33 o
  -8   2  12        1.34        1.08      1.04 o
  -7   2  12       11.97       15.87      1.19 o
  -6   2  12       25.54       26.36      1.47 o
  -5   2  12        0.90        0.95      0.50 o
  -4   2  12        2.66        1.99      0.63 o
  -3   2  12       23.24       24.81      1.22 o
  -2   2  12       10.82       12.39      0.98 o
  -9   3  12        0.10       -0.91      0.91 o
  -8   3  12        1.31        2.88      1.14 o
  -7   3  12        1.72        2.71      1.08 o
  -6   3  12        1.38        1.58      1.06 o
  -5   3  12       10.44       13.42      1.08 o
  -4   3  12        2.41        1.03      0.65 o
  -3   3  12        0.00        1.14      0.67 o
  -9   4  12       10.84       11.40      1.64 o
  -8   4  12        1.76        1.43      1.04 o
  -7   4  12        4.81        4.11      1.19 o
  -6   4  12        5.99        6.26      1.30 o
  -5   4  12        0.03       -0.24      0.86 o
  -4   4  12        1.44        1.75      0.68 o
  -7   5  12        6.24        7.61      1.36 o
  -6   5  12        0.17       -0.86      0.86 o
  -5  -6  13       10.19       13.02      1.83 o
  -4  -6  13        0.41        1.29      0.79 o
  -3  -6  13       56.92       57.38      2.51 o
  -2  -6  13       11.38        9.43      1.19 o
  -1  -6  13       14.45       16.73      2.88 o
  -6  -5  13       30.79       33.06      2.71 o
  -5  -5  13        0.18        0.02      0.99 o
  -4  -5  13       11.48       14.14      1.30 o
  -3  -5  13        5.47        6.18      1.02 o
  -2  -5  13        1.92        3.38      0.73 o
  -1  -5  13        9.63        9.37      1.20 o
  -7  -4  13       30.63       38.52      2.94 o
  -6  -4  13        3.46        2.83      1.26 o
  -5  -4  13        0.02        0.75      0.98 o
  -4  -4  13        5.05        7.72      1.04 o
  -3  -4  13       11.15       14.77      1.29 o
  -2  -4  13       57.83       63.76      2.10 o
  -1  -4  13       59.97       69.25      2.79 o
  -7  -3  13       39.35       42.00      2.97 o
  -6  -3  13        2.22        0.92      1.04 o
  -5  -3  13        2.53        1.97      1.07 o
  -4  -3  13        0.55        0.25      1.06 o
  -3  -3  13        2.00        1.32      0.69 o
  -2  -3  13       40.51       45.86      1.72 o
  -1  -3  13        7.79        7.95      1.30 o
  -8  -2  13        0.37        0.70      1.13 o
  -7  -2  13        0.97       -0.31      0.95 o
  -6  -2  13        6.16        6.77      1.38 o
  -5  -2  13       16.97       16.37      1.32 o
  -4  -2  13        7.21       11.83      1.15 o
  -3  -2  13       28.03       29.96      2.52 o
  -2  -2  13       27.55       34.40      2.80 o
  -1  -2  13        8.59       10.08      1.23 o
  -8  -1  13        0.29       -0.39      1.08 o
  -7  -1  13        0.31       -0.65      0.94 o
  -6  -1  13        0.36        0.86      0.90 o
  -5  -1  13        1.58        1.17      0.58 o
  -4  -1  13        0.12        0.39      1.33 o
  -3  -1  13        2.42        3.40      0.87 o
  -2  -1  13        0.02       -0.37      0.68 o
  -1  -1  13        0.09       -0.73      0.73 o
  -8   0  13        4.99        5.14      1.00 o
  -7   0  13        6.28        3.51      0.90 o
  -6   0  13        0.00        0.07      0.62 o
  -5   0  13        0.36        0.41      0.51 o
  -4   0  13       12.42       10.50      1.12 o
  -3   0  13        5.23        3.55      1.02 o
  -2   0  13        0.01        0.05      0.68 o
  -8   1  13        6.17        8.26      1.08 o
  -7   1  13        7.24        5.29      0.94 o
  -6   1  13       15.44       15.75      1.30 o
  -5   1  13        0.32        1.00      0.56 o
  -4   1  13        0.38        0.44      0.54 o
  -3   1  13        1.76        1.37      0.64 o
  -8   2  13       11.04        9.89      1.69 o
  -7   2  13       19.77       17.12      1.96 o
  -6   2  13        2.27        4.06      1.31 o
  -5   2  13        0.67        2.06      0.79 o
  -4   2  13        2.07        2.81      0.82 o
  -7   3  13        0.03        0.11      0.95 o
  -6   3  13        0.26        0.18      1.00 o
  -5   3  13        1.55        1.79      0.93 o
  -4  -4  14        0.07       -0.41      0.67 o
  -5  -3  14        0.88       -0.07      0.98 o
  -4  -3  14       52.88       61.10      2.61 o
  -3  -3  14        0.00       -0.07      0.73 o
  -6  -2  14       15.25       11.11      1.75 o
  -5  -2  14        7.50        6.02      1.03 o
  -4  -2  14        8.06       11.49      1.28 o
  -6  -1  14        3.39        3.77      1.24 o
  -5  -1  14        0.81        1.13      0.77 o
  -4  -1  14       20.65       22.40      1.58 o
  -6   0  14       15.19       16.20      1.92 o
  -5   0  14        0.07       -0.12      0.66 o
 
